# Supplementary material for: Data about modification of structural and physicochemical properties of palm kernel expeller dietary fibres with carboxymethylation, acidic treatment, hydroxypropylation and enzymatic hydrolysis combined with heating
Source: Data Brief. 2020 Sep 4;32:106285. doi: 10.1016/j.dib.2020.106285 (PMC7494476; doi:10.1016/j.dib.2020.106285)
Supplement: Supplementary file 1 [file mmc1.xlsx]

## Sheet: Sheet1
	FTIR									X-ray
	Wavenumber	Transimitance	Transimitance	Transimitance	Transimitance	Transimitance	Transimitance				PKE	PKEDF	PKEDF-A	PKEDF-HE	PKEDF-H	PKEDF-C
		PKE	PKEDF	PKEDF-A	PKEDF-CH	PKEDF-C	PKEDF-H			5	88650	83783.3	86250	91516.7	87733.3	82683.3
	4001.55	64.1337	64.1588	70.3618	81.2052	94.2171	74.2439			5.02	87616.7	80450	86000	89700	84850	80150
	3999.62	64.138	64.1639	70.3636	81.1912	94.2317	74.2631			5.04	87783.3	81600	83116.7	89566.7	85683.3	81566.7
	3997.69	64.131	64.1449	70.3659	81.1877	94.2185	74.2898			5.06	87583.3	80650	84150	88666.7	84066.7	81783.3
	3995.76	64.1291	64.157	70.3668	81.1966	94.2407	74.2867			5.08	86200	80733.3	87033.3	87766.7	84750	79283.3
	3993.84	64.1394	64.2167	70.3711	81.2039	94.3478	74.2591			5.1	85883.3	80400	82883.3	86750	84250	78400
	3991.91	64.141	64.2665	70.3753	81.2016	94.4958	74.2474			5.12	84583.3	80200	82450	84566.7	80883.3	80216.7
	3989.98	64.1318	64.2605	70.3763	81.206	94.589	74.2734			5.14	83400	80666.7	82200	85483.3	84883.3	78650
	3988.05	64.1324	64.2272	70.3908	81.2154	94.5985	74.3273			5.16	82800	78916.7	83400	86283.3	81650	77983.3
	3986.12	64.1416	64.2156	70.423	81.2117	94.5899	74.3822			5.18	82166.7	77866.7	81866.7	84416.7	78850	77233.3
	3984.19	64.1466	64.2374	70.4427	81.2162	94.6159	74.4151			5.2	82616.7	76733.3	80616.7	85100	82133.3	75466.7
	3982.27	64.1453	64.2652	70.4322	81.2579	94.6502	74.4213			5.22	84466.7	75283.3	80566.7	84216.7	77316.7	77616.7
	3980.34	64.1342	64.2668	70.4167	81.3101	94.6588	74.4107			5.24	83033.3	75700	77133.3	82616.7	80816.7	77000
	3978.41	64.1187	64.2461	70.4238	81.321	94.6649	74.3896			5.26	80133.3	75083.3	79666.7	82233.3	78566.7	75783.3
	3976.48	64.1155	64.2319	70.4465	81.2827	94.7165	74.3547			5.28	82316.7	77266.7	77183.3	81133.3	78333.3	76550
	3974.55	64.1274	64.2438	70.464	81.2386	94.8229	74.3174			5.3	78400	74166.7	77350	82616.7	78766.7	74666.7
	3972.62	64.1438	64.2799	70.4668	81.2316	94.9403	74.3066			5.32	78883.3	74566.7	76733.3	79350	78033.3	74033.3
	3970.69	64.1527	64.3166	70.466	81.2633	95.0323	74.3323			5.34	80750	74316.7	77766.7	80983.3	76400	73700
	3968.77	64.1497	64.3323	70.4869	81.2988	95.0876	74.3711			5.36	78450	71550	75750	79600	75033.3	73033.3
	3966.84	64.1465	64.3287	70.5278	81.2927	95.0951	74.3909			5.38	78516.7	73933.3	76966.7	78566.7	75833.3	73816.7
	3964.91	64.1482	64.321	70.5482	81.2363	95.0748	74.3744			5.4	78216.7	71766.7	74900	79083.3	74066.7	69083.3
	3962.98	64.151	64.3183	70.5354	81.1826	95.0827	74.337			5.42	78266.7	72216.7	72833.3	80250	75516.7	70500
	3961.05	64.1668	64.3182	70.5308	81.1895	95.1388	74.3209			5.44	78300	70033.3	73450	77883.3	73366.7	71500
	3959.12	64.1875	64.3196	70.5584	81.2361	95.2	74.3505			5.46	75666.7	71383.3	75800	78333.3	74066.7	71866.7
	3957.2	64.1727	64.3336	70.5903	81.2507	95.2315	74.4159			5.48	76383.3	70783.3	72366.7	77866.7	71850	70566.7
	3955.27	64.123	64.3644	70.6026	81.2132	95.249	74.4846			5.5	75916.7	70366.7	71516.7	75233.3	73933.3	69233.3
	3953.34	64.0877	64.3997	70.5952	81.1601	95.2752	74.5095			5.52	75900	68133.3	72283.3	76016.7	72200	71116.7
	3951.41	64.0971	64.4349	70.561	81.1168	95.3146	74.4685			5.54	75283.3	69516.7	70650	75883.3	73000	68150
	3949.48	64.1499	64.4808	70.5091	81.1064	95.3828	74.4066			5.56	74700	69000	69900	75916.7	72683.3	69216.7
	3947.55	64.2225	64.5324	70.5011	81.1591	95.4868	74.3898			5.58	73850	68816.7	72066.7	75716.7	72933.3	65900
	3945.62	64.2653	64.5606	70.5514	81.2302	95.6072	74.3953			5.6	73616.7	67000	70916.7	74550	70016.7	67250
	3943.7	64.2656	64.5603	70.59	81.2576	95.753	74.3658			5.62	71716.7	67200	71033.3	74116.7	70200	66450
	3941.77	64.2724	64.5712	70.6028	81.2757	95.9084	74.3513			5.64	72350	67966.7	69983.3	72350	69016.7	66066.7
	3939.84	64.3034	64.6072	70.6387	81.3165	95.99	74.4149			5.66	73383.3	66983.3	68616.7	72350	70400	65633.3
	3937.91	64.3075	64.6161	70.6849	81.3188	95.9662	74.4852			5.68	72183.3	67583.3	68800	73900	68533.3	65750
	3935.98	64.249	64.5597	70.696	81.2486	95.8679	74.4762			5.7	72416.7	64966.7	67750	73233.3	68333.3	66466.7
	3934.05	64.1527	64.4702	70.6581	81.159	95.754	74.3978			5.72	71400	65683.3	68900	69466.7	68633.3	64700
	3932.13	64.1117	64.4428	70.6046	81.1445	95.7488	74.3396			5.74	70983.3	66016.7	68783.3	70933.3	67483.3	65300
	3930.2	64.1914	64.5366	70.6174	81.2377	95.8992	74.3832			5.76	71516.7	63683.3	68083.3	73700	66550	64750
	3928.27	64.2869	64.6539	70.6895	81.3318	96.0431	74.4769			5.78	70200	64766.7	67500	71150	67733.3	64116.7
	3926.34	64.2901	64.6881	70.708	81.3451	96.1072	74.5205			5.8	70316.7	63916.7	68183.3	69866.7	67816.7	64983.3
	3924.41	64.2438	64.6696	70.6614	81.3281	96.1939	74.5116			5.82	71783.3	64450	65800	69333.3	66400	63216.7
	3922.48	64.2288	64.6819	70.6615	81.3339	96.3165	74.5073			5.84	69500	63650	62916.7	70366.7	67100	62116.7
	3920.55	64.2212	64.7236	70.7253	81.3066	96.3621	74.4986			5.86	70433.3	62516.7	65900	71100	66850	63066.7
	3918.63	64.1886	64.7568	70.7739	81.232	96.3522	74.4525			5.88	70200	64866.7	62766.7	68966.7	63016.7	61400
	3916.7	64.2008	64.7891	70.7969	81.2297	96.4086	74.4349			5.9	69400	62566.7	65500	69666.7	65883.3	60316.7
	3914.77	64.2922	64.8198	70.8234	81.3274	96.4943	74.5091			5.92	68700	62183.3	65150	68683.3	65183.3	61783.3
	3912.84	64.3707	64.8176	70.8427	81.385	96.4982	74.6009			5.94	68016.7	61383.3	64883.3	69216.7	63566.7	62900
	3910.91	64.3748	64.7814	70.8443	81.3421	96.4292	74.6375			5.96	69683.3	61533.3	63500	67033.3	63616.7	61300
	3908.98	64.311	64.7254	70.8123	81.2386	96.3323	74.6119			5.98	66633.3	61916.7	64433.3	67866.7	62866.7	60133.3
	3907.06	64.184	64.6337	70.6903	81.0961	96.2402	74.5083			6	66333.3	59666.7	63983.3	67133.3	63483.3	61216.7
	3905.13	64.015	64.5163	70.4612	80.9516	96.2486	74.3152			6.02	66483.3	60000	63116.7	66033.3	63300	60266.7
	3903.2	63.9368	64.4973	70.3102	80.9617	96.4902	74.1557			6.04	67083.3	61783.3	64750	66266.7	63650	59316.7
	3901.27	64.055	64.6487	70.4456	81.1961	96.8862	74.2029			6.06	67033.3	60833.3	62366.7	66566.7	64100	59150
	3899.34	64.2395	64.8349	70.7078	81.4507	97.1857	74.4071			6.08	66300	58283.3	62450	66700	63300	59216.7
	3897.41	64.355	64.9417	70.887	81.55	97.2621	74.6031			6.1	66400	59916.7	64350	65350	62883.3	60483.3
	3895.48	64.3637	64.9444	70.9306	81.4588	97.1557	74.6591			6.12	66133.3	59533.3	61166.7	67250	61666.7	59966.7
	3893.56	64.2729	64.8822	70.8385	81.2454	97.0064	74.5303			6.14	67150	58466.7	62016.7	64950	62383.3	58716.7
	3891.63	64.1786	64.8592	70.7241	81.1222	96.982	74.3571			6.16	66150	59883.3	60666.7	65933.3	61400	58666.7
	3889.7	64.1867	64.9123	70.7589	81.2113	97.0551	74.354			6.18	65000	58550	62250	64900	61983.3	58083.3
	3887.77	64.1947	64.9251	70.8223	81.2713	97.0378	74.4057			6.2	66183.3	59016.7	60583.3	65633.3	61183.3	57183.3
	3885.84	64.1113	64.8617	70.7421	81.1781	96.9653	74.3586			6.22	65333.3	57116.7	59416.7	64950	59250	56900
	3883.91	64.0446	64.8174	70.634	81.1011	96.9956	74.3378			6.24	66983.3	58483.3	58150	64333.3	60816.7	56133.3
	3881.99	64.1032	64.8454	70.6583	81.151	97.1588	74.4215			6.26	63366.7	57566.7	58616.7	63783.3	60766.7	57316.7
	3880.06	64.242	64.9166	70.7655	81.2749	97.3792	74.5011			6.28	64300	57200	58966.7	64983.3	59933.3	59016.7
	3878.13	64.3462	64.9838	70.8888	81.3799	97.4919	74.5661			6.3	65250	58083.3	59733.3	63650	59716.7	56100
	3876.2	64.3238	64.982	70.9586	81.34	97.4059	74.6052			6.32	64350	56650	57900	63333.3	60566.7	55766.7
	3874.27	64.1954	64.8949	70.9088	81.1451	97.2195	74.5517			6.34	63566.7	58800	58200	64416.7	61083.3	54933.3
	3872.34	64.0979	64.7914	70.7809	80.9695	97.1268	74.4322			6.36	62433.3	57800	59066.7	63516.7	58500	56066.7
	3870.41	64.1355	64.782	70.7113	81.0233	97.3053	74.3675			6.38	63766.7	55050	57650	64950	59833.3	54700
	3868.49	64.2217	64.8846	70.7704	81.2562	97.6175	74.3996			6.4	63116.7	55216.7	58166.7	62833.3	58833.3	54866.7
	3866.56	64.2224	64.9792	70.8592	81.4041	97.7518	74.4306			6.42	64516.7	55883.3	58450	63566.7	59850	54716.7
	3864.63	64.1527	65.0211	70.8725	81.3997	97.7848	74.4003			6.44	61616.7	57716.7	56116.7	61066.7	58700	55133.3
	3862.7	64.165	65.0922	70.8642	81.405	97.9385	74.4043			6.46	62950	55466.7	57250	62416.7	57683.3	54733.3
	3860.77	64.2675	65.1772	70.908	81.448	98.0631	74.4842			6.48	63050	55216.7	56000	61233.3	56650	54333.3
	3858.84	64.2836	65.1548	70.9293	81.3654	97.9332	74.5021			6.5	64183.3	55716.7	57266.7	62200	57350	53783.3
	3856.92	64.1289	64.9797	70.8416	81.0732	97.5677	74.3474			6.52	63416.7	55583.3	55850	62316.7	57950	53833.3
	3854.99	63.844	64.7146	70.6216	80.6521	97.2683	74.0096			6.54	61000	55650	56950	59966.7	56700	52916.7
	3853.06	63.7556	64.6942	70.5277	80.6622	97.7894	73.8553			6.56	62433.3	55733.3	57516.7	62083.3	56666.7	53500
	3851.13	64.0761	65.0516	70.8191	81.2625	98.6425	74.2393			6.58	62350	54116.7	55333.3	60850	57416.7	52883.3
	3849.2	64.3021	65.2715	71.044	81.5749	98.7162	74.5771			6.6	61783.3	52850	55900	61616.7	57833.3	53150
	3847.27	64.3068	65.2626	71.0542	81.5279	98.3437	74.6532			6.62	62116.7	53333.3	56766.7	61200	55700	52900
	3845.34	64.1758	65.1084	70.9371	81.3172	97.9164	74.5432			6.64	60466.7	53133.3	56616.7	60750	56416.7	52966.7
	3843.42	63.9933	64.8953	70.7893	81.0779	97.6545	74.3475			6.66	60966.7	55016.7	54283.3	62083.3	54833.3	53233.3
	3841.49	63.8443	64.7212	70.6896	80.8853	97.6358	74.167			6.68	61283.3	54016.7	56083.3	59916.7	56333.3	53150
	3839.56	63.8025	64.6497	70.6743	80.7823	97.8526	74.061			6.7	61350	52716.7	55733.3	60866.7	54700	53483.3
	3837.63	63.8974	64.7384	70.7494	80.8854	98.2703	74.0907			6.72	62950	53633.3	55366.7	59083.3	56366.7	53266.7
	3835.7	64.0177	64.9642	70.8533	81.1342	98.6191	74.2462			6.74	61433.3	53900	54383.3	59983.3	55783.3	51416.7
	3833.77	64.0552	65.1638	70.9014	81.2771	98.7332	74.3892			6.76	59716.7	52933.3	55916.7	59833.3	55983.3	53216.7
	3831.85	64.0339	65.25	70.9045	81.2763	98.73	74.4639			6.78	60833.3	52983.3	53883.3	58766.7	53066.7	52866.7
	3829.92	63.9891	65.2424	70.8968	81.2264	98.6913	74.4881			6.8	61700	53966.7	55883.3	61283.3	55383.3	52116.7
	3827.99	63.9197	65.1809	70.8577	81.1669	98.6268	74.4624			6.82	60883.3	53300	56433.3	60266.7	55633.3	51133.3
	3826.06	63.8328	65.0823	70.7787	81.0787	98.539	74.3896			6.84	61633.3	53033.3	54866.7	59200	55316.7	51816.7
	3824.13	63.7216	64.9402	70.6767	80.9325	98.4159	74.2738			6.86	58466.7	52816.7	54133.3	60650	55533.3	51783.3
	3822.2	63.5746	64.7717	70.5459	80.7824	98.3603	74.0985			6.88	60750	53400	53633.3	59816.7	53600	50850
	3820.27	63.5279	64.7294	70.496	80.8624	98.5855	73.9796			6.9	61516.7	52433.3	54050	58483.3	54716.7	50716.7
	3818.35	63.672	64.8842	70.6176	81.1419	98.8919	74.051			6.92	58766.7	52466.7	53583.3	59500	53350	51316.7
	3816.42	63.8104	65.0534	70.7433	81.2992	98.9926	74.1732			6.94	58683.3	52116.7	54316.7	57550	54383.3	51583.3
	3814.49	63.8665	65.1643	70.8386	81.3411	98.986	74.3006			6.96	61850	52350	53233.3	58450	54233.3	49983.3
	3812.56	63.8791	65.2132	70.9313	81.3304	98.9249	74.4338			6.98	59700	52633.3	53633.3	55066.7	54683.3	50883.3
	3810.63	63.8191	65.1702	70.9442	81.1929	98.7611	74.4638			7	60800	50716.7	53300	56800	54566.7	51683.3
	3808.7	63.6672	65.0457	70.8247	80.9256	98.536	74.329			7.02	59183.3	52700	51916.7	57166.7	52416.7	52883.3
	3806.78	63.5196	64.9303	70.6412	80.706	98.4189	74.1373			7.04	58700	49000	52200	56866.7	52750	50666.7
	3804.85	63.4772	64.8896	70.5345	80.6604	98.4757	74.0504			7.06	58966.7	52000	51333.3	57866.7	52516.7	50216.7
	3802.92	63.4553	64.8686	70.4974	80.6405	98.6133	74.0019			7.08	58133.3	52433.3	53033.3	58233.3	54066.7	50200
	3800.99	63.4219	64.8824	70.506	80.6555	98.8868	73.9469			7.1	60233.3	52233.3	53100	56266.7	53900	49350
	3799.06	63.4583	64.9767	70.6093	80.827	99.1951	74.0077			7.12	60000	51800	52666.7	58916.7	54500	51200
	3797.13	63.5172	65.0716	70.7096	80.9934	99.3092	74.1206			7.14	58966.7	50466.7	50633.3	57400	54583.3	51216.7
	3795.2	63.5559	65.1335	70.7433	81.068	99.2694	74.198			7.16	60333.3	48750	52950	57233.3	52833.3	49450
	3793.28	63.5748	65.1603	70.7481	81.0791	99.1667	74.2487			7.18	61200	51283.3	51850	57483.3	53016.7	49833.3
	3791.35	63.5508	65.1274	70.7284	81.0144	99.0341	74.2505			7.2	60433.3	51450	52450	58200	51800	50200
	3789.42	63.4758	65.0365	70.6776	80.8833	98.9106	74.1822			7.22	60100	52333.3	52683.3	56833.3	52133.3	51550
	3787.49	63.3684	64.9232	70.6074	80.7394	98.8358	74.0694			7.24	58300	50716.7	53050	56250	53233.3	48616.7
	3785.56	63.2597	64.842	70.5352	80.6414	98.8382	73.9687			7.26	59450	51516.7	52166.7	54916.7	52733.3	50933.3
	3783.63	63.1806	64.8299	70.4989	80.6088	98.8855	73.9367			7.28	58716.7	49550	51116.7	55316.7	53166.7	50533.3
	3781.71	63.1122	64.8426	70.4851	80.5815	98.9005	73.939			7.3	57883.3	52166.7	52716.7	56300	52783.3	49050
	3779.78	63.046	64.8455	70.45	80.5484	98.9397	73.9122			7.32	59516.7	50950	51500	56850	52266.7	50116.7
	3777.85	63.0478	64.8859	70.4527	80.5888	99.0786	73.9095			7.34	57350	50033.3	52216.7	56616.7	51550	49383.3
	3775.92	63.0907	64.9462	70.5077	80.6448	99.1658	73.9622			7.36	59000	51583.3	52166.7	57283.3	52816.7	48333.3
	3773.99	63.063	64.9403	70.5033	80.5868	99.0954	73.9815			7.38	57800	49116.7	51116.7	55616.7	51916.7	48333.3
	3772.06	62.9376	64.8408	70.3933	80.4175	98.9763	73.9091			7.4	59133.3	50733.3	51100	54800	51350	49066.7
	3770.13	62.7939	64.706	70.2631	80.2761	98.9958	73.7962			7.42	58833.3	50033.3	51233.3	55533.3	51683.3	48650
	3768.21	62.7461	64.6458	70.226	80.309	99.2064	73.7613			7.44	57200	50000	52166.7	56833.3	51483.3	50100
	3766.28	62.792	64.6762	70.2443	80.4445	99.4251	73.8085			7.46	56966.7	49433.3	49833.3	54516.7	52483.3	48900
	3764.35	62.8474	64.7211	70.2387	80.5166	99.4767	73.8516			7.48	57683.3	48900	51250	56500	51333.3	47500
	3762.42	62.8457	64.7239	70.1994	80.4576	99.35	73.8366			7.5	59550	48016.7	48316.7	55616.7	51850	47283.3
	3760.49	62.763	64.663	70.1199	80.3069	99.2034	73.7339			7.52	58066.7	49483.3	50633.3	54783.3	52416.7	47416.7
	3758.56	62.6646	64.575	70.0454	80.2225	99.2403	73.6119			7.54	58150	49683.3	51400	56550	51616.7	47850
	3756.64	62.6042	64.5136	70.0409	80.2788	99.3776	73.5844			7.56	58750	49950	50350	55033.3	52250	48916.7
	3754.71	62.474	64.4343	70.0159	80.279	99.3508	73.5629			7.58	57733.3	50400	50516.7	54066.7	52600	48600
	3752.78	62.1853	64.308	69.8648	80.0923	99.1947	73.4132			7.6	57850	49616.7	49766.7	55200	52183.3	49083.3
	3750.85	61.9139	64.2938	69.7061	79.9511	99.2673	73.2444			7.62	58416.7	48500	50950	56066.7	52716.7	47800
	3748.92	61.9831	64.4902	69.785	80.187	99.6246	73.3248			7.64	61033.3	50150	48783.3	54550	51533.3	47033.3
	3746.99	62.14	64.5783	69.8958	80.4192	99.8036	73.4323			7.66	58466.7	50483.3	50533.3	55416.7	51233.3	46433.3
	3745.06	62.1372	64.4779	69.8581	80.4099	99.9167	73.3471			7.68	56550	51016.7	51433.3	56833.3	51700	47200
	3743.14	62.0895	64.4034	69.8365	80.3777	100.141	73.2798			7.7	57483.3	47700	50650	55433.3	51850	46516.7
	3741.21	62.0591	64.3975	69.8988	80.3633	100.182	73.3477			7.72	57633.3	49700	49216.7	56283.3	49450	47066.7
	3739.28	61.9559	64.3086	69.8777	80.1847	99.8473	73.3508			7.74	59550	50350	50616.7	55650	51083.3	47533.3
	3737.35	61.7539	64.085	69.6505	79.8066	99.3397	73.1592			7.76	57116.7	48550	50200	55866.7	51316.7	48950
	3735.42	61.5917	63.9101	69.3205	79.5185	99.1522	72.9128			7.78	58766.7	48900	50466.7	56666.7	50766.7	49166.7
	3733.49	61.6597	64.0702	69.2862	79.7073	99.5746	72.9784			7.8	59183.3	47816.7	49933.3	54350	50216.7	48450
	3731.57	61.7751	64.3051	69.4851	79.9984	99.8977	73.2313			7.82	57683.3	48866.7	51600	55166.7	51350	47900
	3729.64	61.743	64.3451	69.5868	80.0348	99.8501	73.3615			7.84	57500	48550	48866.7	54833.3	49700	47350
	3727.71	61.567	64.2214	69.5294	79.8597	99.6419	73.3162			7.86	57783.3	49883.3	51833.3	56350	49616.7	48800
	3725.78	61.3332	64.031	69.3765	79.6252	99.4342	73.1595			7.88	59566.7	49566.7	50450	54600	50716.7	48283.3
	3723.85	61.1777	63.8962	69.2652	79.5337	99.3197	73.0298			7.9	58500	49350	50850	56416.7	51333.3	46966.7
	3721.92	61.1322	63.8675	69.2672	79.6044	99.3111	72.9746			7.92	58333.3	50033.3	50600	55583.3	50200	46033.3
	3719.99	61.1154	63.8761	69.2905	79.6532	99.3157	72.9206			7.94	58966.7	50950	50666.7	57350	49850	48133.3
	3718.07	61.0653	63.8375	69.2401	79.5868	99.2	72.8561			7.96	58966.7	48800	49250	54633.3	51950	46683.3
	3716.14	60.938	63.7198	69.1045	79.4303	98.9164	72.7923			7.98	58133.3	50566.7	51150	54300	50616.7	46783.3
	3714.21	60.7067	63.5385	68.8909	79.2064	98.5668	72.6792			8	59516.7	50416.7	50783.3	55550	50733.3	48250
	3712.28	60.4278	63.3694	68.6293	78.9769	98.4589	72.4735			8.02	58566.7	48666.7	50800	57116.7	50300	47550
	3710.35	60.3082	63.374	68.517	78.9785	98.8595	72.3465			8.04	57816.7	49000	50583.3	54483.3	49700	48283.3
	3708.42	60.3292	63.4813	68.6111	79.1707	99.1978	72.4472			8.06	58400	49816.7	49083.3	54533.3	50166.7	48216.7
	3706.5	60.259	63.4714	68.6518	79.2125	99.0858	72.5535			8.08	58000	49416.7	48983.3	54700	50000	45833.3
	3704.57	60.0821	63.3289	68.5405	79.0504	98.7488	72.5307			8.1	59200	48316.7	50066.7	55583.3	50633.3	46183.3
	3702.64	59.8761	63.1296	68.3205	78.8087	98.4434	72.3918			8.12	58433.3	47133.3	51466.7	56500	51500	47016.7
	3700.71	59.7225	62.9813	68.1235	78.6586	98.3215	72.2383			8.14	57933.3	48600	50300	54850	50683.3	46750
	3698.78	59.6061	62.8935	68.0139	78.5983	98.2754	72.1423			8.16	57766.7	49666.7	49333.3	54766.7	50716.7	48166.7
	3696.85	59.4429	62.7635	67.8923	78.4837	98.1299	72.0565			8.18	58966.7	49233.3	49233.3	56100	51733.3	47316.7
	3694.93	59.2107	62.5492	67.694	78.2648	97.863	71.9424			8.2	59433.3	48966.7	50100	53366.7	51116.7	46333.3
	3693	58.9046	62.2737	67.4197	77.9459	97.527	71.7676			8.22	58016.7	50716.7	49266.7	53283.3	51016.7	46366.7
	3691.07	58.497	61.9771	67.0577	77.5722	97.2402	71.4524			8.24	58483.3	48500	50750	53550	49983.3	46400
	3689.14	58.1385	61.8208	66.743	77.4205	97.2639	71.1169			8.26	58733.3	48800	48666.7	54016.7	51366.7	46683.3
	3687.21	58.0463	61.8924	66.7084	77.5798	97.4883	71.1087			8.28	58133.3	50233.3	50116.7	52766.7	49933.3	46583.3
	3685.28	57.9849	61.9273	66.7484	77.6297	97.4795	71.2477			8.3	58033.3	50550	49566.7	54750	51133.3	48016.7
	3683.35	57.7822	61.8012	66.6618	77.4614	97.2384	71.2668			8.32	58850	47666.7	49716.7	54583.3	50166.7	45900
	3681.43	57.4572	61.5457	66.4411	77.1683	96.9	71.1205			8.34	58566.7	50283.3	49816.7	53750	48966.7	47883.3
	3679.5	57.0575	61.2112	66.1215	76.8097	96.5192	70.8402			8.36	57533.3	49516.7	49200	54100	51566.7	47366.7
	3677.57	56.6025	60.8188	65.7017	76.398	96.151	70.4584			8.38	57850	48266.7	48133.3	55250	49883.3	46250
	3675.64	56.1668	60.4532	65.245	76.083	96.0483	70.1123			8.4	57983.3	50233.3	49366.7	54900	50700	46350
	3673.71	55.9246	60.2994	65.0039	76.0637	96.2319	70.0486			8.42	58183.3	49033.3	50016.7	55183.3	51900	47566.7
	3671.78	55.7056	60.205	64.8554	76.0389	96.2354	70.0459			8.44	59466.7	49466.7	48116.7	55883.3	50450	47816.7
	3669.86	55.2904	59.9776	64.5195	75.8044	95.9776	69.8508			8.46	58616.7	49166.7	49100	54766.7	52433.3	46216.7
	3667.93	54.8794	59.7364	64.1479	75.5646	95.6031	69.6612			8.48	58133.3	48883.3	49333.3	54783.3	50616.7	45916.7
	3666	54.5886	59.5324	63.8867	75.3812	95.1491	69.5695			8.5	58450	49166.7	49483.3	55566.7	50266.7	47316.7
	3664.07	54.2465	59.2474	63.5902	75.1223	94.6138	69.409			8.52	59616.7	47183.3	49016.7	52966.7	49700	45500
	3662.14	53.7911	58.8559	63.1847	74.7686	94.0492	69.1441			8.54	58883.3	48550	50133.3	56233.3	48583.3	46600
	3660.21	53.2871	58.4205	62.7195	74.3738	93.5206	68.8494			8.56	58766.7	47016.7	49083.3	53466.7	49816.7	47950
	3658.28	52.7557	57.9712	62.2212	73.9634	93.083	68.5379			8.58	58200	48683.3	49316.7	55416.7	51266.7	46450
	3656.36	52.1893	57.5268	61.7073	73.583	92.7969	68.211			8.6	56916.7	47783.3	49900	54916.7	51050	45933.3
	3654.43	51.6914	57.161	61.2955	73.2954	92.5804	67.9635			8.62	58500	49183.3	48416.7	54283.3	48850	47083.3
	3652.5	51.2493	56.8148	60.9566	72.9789	92.1867	67.738			8.64	56933.3	50150	48433.3	54683.3	50500	47433.3
	3650.57	50.6089	56.2863	60.4121	72.4361	91.5369	67.2697			8.66	58466.7	49666.7	49066.7	54416.7	48800	47350
	3648.64	49.7385	55.6416	59.5779	71.8677	91.0992	66.6091			8.68	60416.7	49400	50233.3	55450	49316.7	46250
	3646.71	49.2206	55.3294	59.0565	71.7138	91.1213	66.4225			8.7	56516.7	49216.7	49183.3	55416.7	49800	46233.3
	3644.79	48.9057	55.1129	58.7738	71.5676	90.9179	66.4517			8.72	59383.3	49366.7	49000	54550	51050	45966.7
	3642.86	48.4749	54.7684	58.3881	71.226	90.4248	66.3261			8.74	57816.7	48250	49516.7	54133.3	51650	46733.3
	3640.93	47.9217	54.3335	57.8678	70.7648	89.808	66.0506			8.76	59300	48366.7	47683.3	54266.7	51866.7	47850
	3639	47.3303	53.878	57.3022	70.2812	89.1776	65.7167			8.78	57850	50033.3	48616.7	55633.3	50800	44950
	3637.07	46.7511	53.4239	56.7602	69.8125	88.5689	65.3733			8.8	58100	48300	48650	53983.3	49950	46516.7
	3635.14	46.1689	52.9604	56.2374	69.3348	87.9665	65.0252			8.82	60200	48750	48716.7	53216.7	48650	46633.3
	3633.21	45.581	52.4915	55.7273	68.8438	87.3671	64.6892			8.84	58266.7	48516.7	49933.3	54950	50583.3	47516.7
	3631.29	44.9656	51.9875	55.1806	68.3293	86.7982	64.3273			8.86	58433.3	49066.7	48733.3	54716.7	50550	47300
	3629.36	44.2101	51.3715	54.4539	67.7727	86.3628	63.8537			8.88	58616.7	48300	49700	55233.3	50750	46700
	3627.43	43.4531	50.7906	53.724	67.3373	86.1123	63.4623			8.9	57700	48966.7	49483.3	54383.3	50500	45833.3
	3625.5	42.9479	50.3985	53.2778	67.0285	85.7523	63.2977			8.92	58583.3	48466.7	49583.3	55550	49966.7	48116.7
	3623.57	42.5062	50.0147	52.8864	66.6189	85.1586	63.109			8.94	58366.7	48150	49483.3	55433.3	49716.7	46150
	3621.64	41.9546	49.523	52.3659	66.0473	84.4277	62.7528			8.96	57583.3	49366.7	49050	54866.7	50283.3	47416.7
	3619.72	41.2627	48.9359	51.7097	65.3962	83.7207	62.264			8.98	57600	48966.7	49633.3	55850	51283.3	48633.3
	3617.79	40.5844	48.4042	51.0895	64.8659	83.2087	61.8678			9	56600	47733.3	48833.3	54066.7	51400	45850
	3615.86	40.0382	47.9888	50.592	64.4757	82.817	61.6414			9.02	55633.3	48783.3	49150	56016.7	50316.7	46866.7
	3613.93	39.4878	47.5465	50.0512	64.0204	82.3982	61.3778			9.04	58216.7	50083.3	48466.7	55266.7	48116.7	47400
	3612	38.8888	47.0563	49.4484	63.4634	81.9535	61.0247			9.06	56700	48700	50250	55516.7	51250	46733.3
	3610.07	38.3127	46.5857	48.8672	62.8851	81.4727	60.6729			9.08	59066.7	49433.3	49433.3	54383.3	50666.7	48850
	3608.14	37.7396	46.1093	48.2541	62.3034	80.925	60.3325			9.1	59333.3	48200	50666.7	56350	50550	47866.7
	3606.22	37.1828	45.6256	47.6598	61.7911	80.3617	60.0234			9.12	57650	48650	48450	55566.7	49750	46266.7
	3604.29	36.6775	45.1499	47.1799	61.3616	79.7989	59.7455			9.14	58450	49566.7	47900	54966.7	50016.7	48616.7
	3602.36	36.1535	44.6429	46.7086	60.8913	79.1987	59.4133			9.16	58750	50233.3	50733.3	54300	51933.3	47916.7
	3600.43	35.5674	44.1173	46.1439	60.34	78.5947	59.011			9.18	59050	48150	48950	54966.7	49433.3	47800
	3598.5	34.9932	43.634	45.5558	59.8095	78.0725	58.6401			9.2	57983.3	49166.7	48183.3	55900	52616.7	49566.7
	3596.57	34.4718	43.173	45.0177	59.33	77.6268	58.3387			9.22	58466.7	50233.3	47966.7	56133.3	52233.3	46166.7
	3594.65	33.9529	42.7007	44.5007	58.8315	77.1643	58.052			9.24	59650	47900	49766.7	56483.3	51633.3	45783.3
	3592.72	33.4619	42.2746	44.0274	58.3371	76.6362	57.7794			9.26	59050	49883.3	51516.7	54516.7	51200	49683.3
	3590.79	33.0291	41.9016	43.5982	57.8591	76.0678	57.5085			9.28	57683.3	49633.3	49933.3	58550	51550	49150
	3588.86	32.5481	41.4881	43.0899	57.2829	75.508	57.1494			9.3	61250	49166.7	48566.7	55850	51600	47316.7
	3586.93	31.9553	41.0269	42.4688	56.6323	75.0544	56.733			9.32	59000	49783.3	49366.7	55516.7	52783.3	48116.7
	3585	31.4383	40.6513	41.9445	56.1706	74.6828	56.4602			9.34	58666.7	49500	48866.7	57250	51916.7	48233.3
	3583.07	31.0431	40.3252	41.5441	55.8398	74.2275	56.2676			9.36	57700	49866.7	50216.7	56633.3	51316.7	47700
	3581.15	30.6415	39.9486	41.1511	55.4549	73.7077	56.011			9.38	58600	50066.7	48983.3	56333.3	52083.3	47150
	3579.22	30.2005	39.528	40.7448	55.0125	73.2357	55.7045			9.4	58083.3	48933.3	49183.3	56566.7	51316.7	48150
	3577.29	29.7605	39.1121	40.337	54.5653	72.8198	55.4023			9.42	58650	50216.7	49783.3	55150	51150	47550
	3575.36	29.3554	38.7309	39.9176	54.1306	72.3865	55.1114			9.44	58816.7	49616.7	49116.7	56100	51633.3	47016.7
	3573.43	28.9953	38.3851	39.4887	53.7234	71.9186	54.8381			9.46	59150	50566.7	49016.7	58033.3	53966.7	48083.3
	3571.5	28.6588	38.0477	39.0745	53.3344	71.4455	54.582			9.48	59083.3	50416.7	48183.3	56050	51600	47350
	3569.58	28.2757	37.6778	38.6611	52.9011	71.0022	54.2811			9.5	59266.7	49666.7	49366.7	54450	51550	47833.3
	3567.65	27.7637	37.2632	38.1899	52.3962	70.6621	53.8856			9.52	60733.3	48783.3	49916.7	55533.3	52700	48083.3
	3565.72	27.238	36.9027	37.7283	51.9775	70.4228	53.5652			9.54	59800	50716.7	49883.3	54566.7	52033.3	49283.3
	3563.79	26.9059	36.6376	37.3956	51.7064	70.0791	53.4391			9.56	56550	50916.7	50216.7	55150	51466.7	47833.3
	3561.86	26.6605	36.3509	37.0911	51.3877	69.5987	53.3106			9.58	58900	49050	49150	57333.3	52833.3	48166.7
	3559.93	26.3775	36.0155	36.7493	50.9755	69.1125	53.0905			9.6	57616.7	50916.7	49900	55516.7	53533.3	47016.7
	3558	26.0555	35.6864	36.4072	50.5712	68.6851	52.837			9.62	58616.7	49366.7	50133.3	58466.7	52900	47416.7
	3556.08	25.7269	35.3858	36.0788	50.2285	68.2728	52.5943			9.64	58700	49100	49700	55000	49816.7	48266.7
	3554.15	25.3894	35.0826	35.7316	49.898	67.826	52.3471			9.66	58966.7	51983.3	50250	57450	51133.3	46500
	3552.22	25.0382	34.7622	35.3658	49.5448	67.3686	52.0949			9.68	59833.3	50033.3	48166.7	55350	51433.3	48100
	3550.29	24.7126	34.454	35.0229	49.2033	66.9571	51.8708			9.7	59616.7	49600	49900	55850	51566.7	47933.3
	3548.36	24.4157	34.1524	34.6892	48.8668	66.5833	51.6561			9.72	59450	48616.7	48050	55050	51566.7	47000
	3546.43	24.0929	33.8158	34.3206	48.4864	66.2115	51.4013			9.74	58383.3	49050	49533.3	53316.7	52233.3	47966.7
	3544.51	23.7557	33.4837	33.961	48.1149	65.8618	51.1495			9.76	58250	49850	48950	55183.3	52883.3	48116.7
	3542.58	23.4702	33.2314	33.6777	47.8359	65.5498	50.9782			9.78	58600	50066.7	50266.7	55150	52133.3	46533.3
	3540.65	23.2173	33.0189	33.4344	47.5935	65.2321	50.8389			9.8	59383.3	49416.7	46866.7	57300	52783.3	49300
	3538.72	22.9417	32.7774	33.1735	47.2995	64.8878	50.6472			9.82	58783.3	49983.3	48933.3	55716.7	50516.7	47850
	3536.79	22.6416	32.5153	32.8871	46.9536	64.5545	50.4077			9.84	60766.7	50566.7	49266.7	57233.3	53600	48950
	3534.86	22.3745	32.2839	32.6089	46.6313	64.2709	50.195			9.86	58650	50550	48316.7	56300	53300	47000
	3532.93	22.1669	32.0741	32.352	46.3582	64.0103	50.0157			9.88	59366.7	49883.3	48633.3	56900	52633.3	47816.7
	3531.01	21.9664	31.8368	32.0867	46.0807	63.7289	49.8024			9.9	58800	50633.3	50400	56083.3	52916.7	46150
	3529.08	21.7282	31.5743	31.7965	45.7772	63.4224	49.5479			9.92	58366.7	49650	50850	54950	53933.3	46383.3
	3527.15	21.4717	31.3203	31.4942	45.4816	63.1048	49.3173			9.94	58400	49933.3	48550	55316.7	53566.7	47166.7
	3525.22	21.2204	31.0704	31.1942	45.2071	62.7893	49.1247			9.96	60316.7	51050	49816.7	56516.7	53600	45783.3
	3523.29	20.9622	30.8251	30.9235	44.9397	62.4895	48.9344			9.98	57750	49183.3	49433.3	55433.3	53500	47583.3
	3521.36	20.7073	30.618	30.708	44.6848	62.1961	48.7559			10	58266.7	50383.3	50050	56700	53500	47150
	3519.44	20.4765	30.4286	30.5144	44.4355	61.8757	48.5977			10.02	59033.3	49400	51116.7	55366.7	50866.7	47000
	3517.51	20.2573	30.2023	30.2947	44.1639	61.5269	48.4296			10.04	59483.3	50500	49833.3	55516.7	53833.3	47916.7
	3515.58	20.0329	29.9388	30.0484	43.8728	61.1882	48.237			10.06	59016.7	51266.7	49483.3	55716.7	52800	47616.7
	3513.65	19.8101	29.677	29.7936	43.5892	60.8859	48.0307			10.08	60800	49550	49250	56350	52566.7	47850
	3511.72	19.6025	29.4408	29.5406	43.3196	60.629	47.8258			10.1	59383.3	49533.3	50233.3	56783.3	52766.7	47150
	3509.79	19.4095	29.2402	29.3062	43.0583	60.4087	47.6462			10.12	60300	48450	49266.7	57050	53400	47316.7
	3507.86	19.2184	29.0795	29.1044	42.8143	60.1695	47.5023			10.14	59850	50033.3	49466.7	56533.3	53283.3	46733.3
	3505.94	19.0243	28.9373	28.9141	42.586	59.8704	47.3561			10.16	60000	50366.7	50866.7	56133.3	53516.7	46116.7
	3504.01	18.8497	28.7823	28.7036	42.3644	59.5754	47.1771			10.18	58266.7	50250	51916.7	55800	53400	48483.3
	3502.08	18.7334	28.6284	28.5016	42.1833	59.3857	47.0151			10.2	58400	50500	50166.7	55883.3	53350	46850
	3500.15	18.6534	28.5165	28.3566	42.0566	59.2502	46.9222			10.22	60550	51050	49683.3	57250	50583.3	48950
	3498.22	18.545	28.4322	28.2393	41.9255	59.05	46.8573			10.24	59266.7	50516.7	50600	54350	51416.7	47400
	3496.29	18.4075	28.3382	28.1073	41.7604	58.8057	46.7814			10.26	59233.3	50550	50183.3	56516.7	52900	48700
	3494.37	18.2894	28.2326	27.9756	41.6001	58.5947	46.7059			10.28	59516.7	49383.3	49800	55383.3	53900	48716.7
	3492.44	18.2033	28.126	27.8668	41.4693	58.42	46.6305			10.3	60533.3	50633.3	52016.7	57800	55233.3	46666.7
	3490.51	18.1173	28.0087	27.7521	41.3328	58.2641	46.5352			10.32	60183.3	51350	50766.7	56383.3	52016.7	48433.3
	3488.58	18.0027	27.8788	27.5996	41.1633	58.1329	46.4269			10.34	59633.3	49733.3	50683.3	56733.3	52316.7	48183.3
	3486.65	17.8565	27.7602	27.438	40.9855	57.9982	46.3217			10.36	58866.7	50800	49433.3	56350	52700	47150
	3484.72	17.6974	27.6487	27.3045	40.8194	57.8092	46.2126			10.38	61016.7	50666.7	52200	56666.7	53183.3	47633.3
	3482.79	17.5356	27.4922	27.1793	40.6472	57.5732	46.097			10.4	59116.7	49950	49616.7	55866.7	53350	47866.7
	3480.87	17.3807	27.2862	27.0336	40.4675	57.3606	45.9917			10.42	59066.7	49566.7	50150	55666.7	54583.3	48416.7
	3478.94	17.2562	27.1073	26.8753	40.3037	57.2117	45.8909			10.44	58983.3	50266.7	50183.3	54983.3	53483.3	47500
	3477.01	17.1539	26.994	26.7196	40.1603	57.0806	45.7696			10.46	58550	50000	50883.3	57333.3	53050	46566.7
	3475.08	17.0432	26.9155	26.574	40.0324	56.9223	45.6436			10.48	59550	50483.3	51800	55700	54850	46800
	3473.15	16.9318	26.8481	26.4504	39.9156	56.7577	45.5563			10.5	57650	51000	52083.3	57816.7	53950	46783.3
	3471.22	16.8537	26.7914	26.3543	39.7954	56.6222	45.5131			10.52	58766.7	49816.7	51533.3	56083.3	55800	47583.3
	3469.3	16.8196	26.7459	26.2809	39.6696	56.5157	45.4958			10.54	58266.7	49733.3	49416.7	55900	54350	48633.3
	3467.37	16.8176	26.7129	26.2299	39.5557	56.4324	45.5026			10.56	59400	51566.7	50583.3	57233.3	55483.3	47933.3
	3465.44	16.8222	26.6949	26.1981	39.4671	56.3758	45.5194			10.58	59683.3	50566.7	52283.3	58066.7	53883.3	48050
	3463.51	16.8084	26.6859	26.1673	39.4057	56.3373	45.5184			10.6	59116.7	50566.7	50683.3	56633.3	55866.7	48200
	3461.58	16.7797	26.6777	26.126	39.3681	56.3009	45.5016			10.62	60550	50083.3	51100	56216.7	54083.3	46850
	3459.65	16.7502	26.6674	26.089	39.3446	56.2629	45.4918			10.64	57750	49800	50833.3	56366.7	55350	48066.7
	3457.72	16.7077	26.6524	26.0688	39.3207	56.2274	45.497			10.66	57933.3	51050	50783.3	57566.7	55816.7	47266.7
	3455.8	16.6397	26.6371	26.0573	39.2845	56.1906	45.5087			10.68	58900	50116.7	51366.7	57250	54566.7	48033.3
	3453.87	16.5671	26.6301	26.0454	39.2359	56.1496	45.5118			10.7	58050	49983.3	50316.7	55883.3	56083.3	49433.3
	3451.94	16.519	26.6145	26.0279	39.1827	56.1104	45.4927			10.72	59850	51050	53116.7	57483.3	54900	49400
	3450.01	16.4964	26.5654	25.9962	39.1265	56.0878	45.4438			10.74	57200	50300	51033.3	58666.7	54850	49333.3
	3448.08	16.4733	26.5047	25.9513	39.0635	56.0979	45.3807			10.76	58633.3	50416.7	52016.7	57483.3	54566.7	47916.7
	3446.15	16.4353	26.4753	25.9108	39.0042	56.1292	45.3477			10.78	59850	52166.7	50700	57233.3	55400	46533.3
	3444.23	16.3958	26.4705	25.8871	38.9693	56.1532	45.3642			10.8	58466.7	48250	51316.7	57316.7	57233.3	47183.3
	3442.3	16.361	26.4658	25.869	38.9571	56.1706	45.398			10.82	58583.3	50250	52116.7	57050	55983.3	47466.7
	3440.37	16.3262	26.46	25.8439	38.944	56.1815	45.4131			10.84	60750	49100	52033.3	58666.7	56300	48366.7
	3438.44	16.2898	26.4436	25.8102	38.9106	56.1691	45.3979			10.86	59933.3	52583.3	51283.3	57316.7	54083.3	48633.3
	3436.51	16.2548	26.4129	25.7705	38.8669	56.1374	45.3771			10.88	59150	49550	50650	56600	55450	49066.7
	3434.58	16.2339	26.4064	25.737	38.843	56.1151	45.3826			10.9	60266.7	50533.3	51616.7	57433.3	54533.3	48950
	3432.65	16.2359	26.4567	25.7348	38.8462	56.1379	45.4094			10.92	59116.7	50666.7	51883.3	57133.3	56500	48483.3
	3430.73	16.2535	26.5377	25.7738	38.8669	56.2266	45.4398			10.94	60433.3	50350	54050	56300	54633.3	48083.3
	3428.8	16.2801	26.6024	25.8316	38.9071	56.3688	45.4754			10.96	59016.7	50100	50433.3	57200	57933.3	48483.3
	3426.87	16.3077	26.6425	25.8851	38.9593	56.529	45.5192			10.98	60016.7	50000	51583.3	58300	56066.7	48933.3
	3424.94	16.3225	26.6773	25.9336	39.004	56.6678	45.5629			11	60633.3	50366.7	52033.3	58400	56600	48900
	3423.01	16.3231	26.716	25.9823	39.0481	56.7755	45.6019			11.02	59200	50300	52500	56666.7	57416.7	49316.7
	3421.08	16.3259	26.7617	26.0362	39.1203	56.8971	45.6486			11.04	59900	52550	51033.3	58083.3	57516.7	47266.7
	3419.16	16.3469	26.8262	26.1086	39.2283	57.0674	45.7146			11.06	59650	51516.7	51966.7	55700	57016.7	47116.7
	3417.23	16.3853	26.9135	26.2037	39.345	57.2449	45.7874			11.08	60183.3	51183.3	52350	57100	57150	48316.7
	3415.3	16.4275	27.0097	26.2997	39.4425	57.3834	45.8492			11.1	59883.3	52700	51050	58766.7	57483.3	48316.7
	3413.37	16.472	27.1021	26.3751	39.5166	57.4955	45.9054			11.12	61016.7	50816.7	49666.7	58966.7	57766.7	48233.3
	3411.44	16.5374	27.1904	26.437	39.5737	57.6168	45.9742			11.14	58266.7	50216.7	51983.3	57783.3	55633.3	48916.7
	3409.51	16.623	27.2816	26.511	39.6297	57.7679	46.0613			11.16	60183.3	50100	51316.7	57100	56633.3	47200
	3407.58	16.6906	27.3785	26.6102	39.7122	57.9509	46.1569			11.18	60100	50383.3	50766.7	58550	55366.7	49200
	3405.66	16.724	27.4729	26.7195	39.8353	58.1534	46.2456			11.2	60050	50933.3	52366.7	57100	56283.3	46366.7
	3403.73	16.753	27.5575	26.8176	39.9831	58.3529	46.3204			11.22	61966.7	51383.3	51766.7	57683.3	55600	47850
	3401.8	16.8027	27.638	26.9089	40.1282	58.5419	46.3941			11.24	58066.7	49616.7	53216.7	59016.7	56716.7	49050
	3399.87	16.8705	27.7274	27.0131	40.2586	58.745	46.4833			11.26	59866.7	50433.3	51600	58033.3	55366.7	47750
	3397.94	16.9481	27.8429	27.1336	40.3848	58.9717	46.5855			11.28	57966.7	49933.3	50050	57933.3	56650	47733.3
	3396.01	17.0247	27.9906	27.2559	40.5196	59.1827	46.6862			11.3	60950	50033.3	53533.3	59066.7	58483.3	48583.3
	3394.09	17.0931	28.153	27.3746	40.6652	59.3795	46.7809			11.32	59633.3	51516.7	51400	59150	57583.3	49266.7
	3392.16	17.1632	28.307	27.5011	40.8178	59.6249	46.8868			11.34	60400	50683.3	50933.3	59533.3	57700	46150
	3390.23	17.2455	28.4435	27.6406	40.9718	59.92	47.0167			11.36	61416.7	52266.7	52216.7	57183.3	56216.7	47700
	3388.3	17.3372	28.5718	27.7825	41.1321	60.2124	47.1518			11.38	57816.7	49900	51416.7	57550	57533.3	47316.7
	3386.37	17.4347	28.7115	27.9193	41.3122	60.5002	47.2685			11.4	58833.3	50216.7	52916.7	58950	57533.3	48466.7
	3384.44	17.5328	28.8646	28.0626	41.5033	60.7949	47.3642			11.42	60116.7	50133.3	52183.3	57033.3	55416.7	48033.3
	3382.51	17.6192	29.0162	28.2184	41.6802	61.0692	47.4529			11.44	59683.3	49766.7	50166.7	59900	57050	48550
	3380.59	17.6941	29.1613	28.3722	41.8467	61.316	47.5538			11.46	57750	50283.3	51700	58583.3	56550	48350
	3378.66	17.7764	29.3045	28.5275	42.0311	61.5744	47.6761			11.48	58966.7	49766.7	51900	56883.3	55700	48550
	3376.73	17.8771	29.4501	28.7064	42.2413	61.8648	47.8178			11.5	59900	50366.7	53383.3	57400	57650	48750
	3374.8	17.9889	29.611	28.9042	42.4647	62.1594	47.9779			11.52	59166.7	49916.7	52583.3	57566.7	57850	49350
	3372.87	18.105	29.7975	29.0993	42.6953	62.4312	48.1466			11.54	59316.7	49883.3	53650	56533.3	56533.3	46666.7
	3370.94	18.226	29.999	29.2919	42.9335	62.6936	48.3059			11.56	59016.7	50683.3	52133.3	57433.3	57383.3	48250
	3369.02	18.3572	30.2018	29.4966	43.18	62.9852	48.4574			11.58	60250	48400	52850	58566.7	57466.7	47516.7
	3367.09	18.511	30.416	29.7202	43.4446	63.3371	48.628			11.6	61166.7	48433.3	51650	58650	55216.7	48233.3
	3365.16	18.6902	30.6596	29.9631	43.7303	63.7439	48.8332			11.62	60783.3	51433.3	51950	58416.7	57716.7	47733.3
	3363.23	18.8704	30.9256	30.2155	44.0187	64.1532	49.0509			11.64	58700	49783.3	53550	57866.7	57633.3	47683.3
	3361.3	19.0308	31.1936	30.4563	44.3063	64.5206	49.2568			11.66	59550	51000	52666.7	59483.3	57933.3	48066.7
	3359.37	19.1864	31.4573	30.6777	44.6113	64.859	49.4654			11.68	57916.7	48933.3	51766.7	59416.7	58483.3	47750
	3357.44	19.359	31.7164	30.9012	44.9291	65.2002	49.7017			11.7	59283.3	49483.3	53450	58916.7	58750	46466.7
	3355.52	19.5446	31.9669	31.1562	45.238	65.552	49.9538			11.72	60150	48566.7	52366.7	58633.3	59950	48300
	3353.59	19.7296	32.2129	31.442	45.5444	65.9094	50.1865			11.74	58583.3	51233.3	52283.3	58333.3	58500	47183.3
	3351.66	19.914	32.4686	31.7223	45.867	66.2771	50.395			11.76	59800	49200	53083.3	58300	58766.7	46600
	3349.73	20.0986	32.7359	31.9726	46.1938	66.6618	50.6086			11.78	59100	49883.3	53700	59183.3	57616.7	48650
	3347.8	20.2722	32.9992	32.2088	46.5016	67.0427	50.8361			11.8	60316.7	49766.7	52283.3	58650	58416.7	45983.3
	3345.87	20.4306	33.2493	32.4593	46.7918	67.3912	51.0427			11.82	58633.3	49883.3	51966.7	59516.7	57633.3	49000
	3343.95	20.5883	33.4926	32.7325	47.0776	67.7163	51.207			11.84	60316.7	49333.3	50533.3	59916.7	59600	48550
	3342.02	20.7538	33.7347	33.0087	47.3559	68.0491	51.361			11.86	61400	49533.3	51350	59016.7	58066.7	46716.7
	3340.09	20.918	33.9688	33.2547	47.6224	68.4059	51.5369			11.88	60366.7	53016.7	52016.7	59366.7	58816.7	48883.3
	3338.16	21.0789	34.1931	33.4666	47.8972	68.7909	51.7251			11.9	59666.7	51883.3	52800	59700	59266.7	48850
	3336.23	21.2467	34.4239	33.6776	48.1992	69.1915	51.9154			11.92	59300	50416.7	51966.7	59666.7	59316.7	48400
	3334.3	21.4246	34.6743	33.9134	48.511	69.5684	52.1226			11.94	59466.7	50016.7	51150	59450	58200	48200
	3332.37	21.605	34.9305	34.1696	48.8034	69.8946	52.3468			11.96	59083.3	50166.7	53000	60666.7	59116.7	47633.3
	3330.45	21.7815	35.1675	34.4302	49.0731	70.1915	52.5616			11.98	60850	50233.3	53150	59133.3	57666.7	48166.7
	3328.52	21.9526	35.3784	34.6761	49.341	70.494	52.7507			12	59366.7	49850	53783.3	59383.3	58116.7	46600
	3326.59	22.1155	35.5812	34.8921	49.6153	70.8114	52.9249			12.02	59800	50550	52616.7	60766.7	60100	47400
	3324.66	22.269	35.7973	35.0932	49.8713	71.1404	53.0981			12.04	59266.7	50383.3	52516.7	58433.3	61300	47816.7
	3322.73	22.4225	36.0254	35.3172	50.094	71.4783	53.2672			12.06	59633.3	49116.7	51133.3	60183.3	58983.3	47400
	3320.8	22.5826	36.2492	35.574	50.3135	71.8135	53.4258			12.08	59266.7	50083.3	53166.7	60983.3	60166.7	48400
	3318.88	22.7346	36.4666	35.8334	50.5546	72.1308	53.577			12.1	59000	50133.3	52850	59616.7	58716.7	49016.7
	3316.95	22.8669	36.6873	36.0662	50.7948	72.4252	53.7266			12.12	58616.7	51566.7	53633.3	58100	61133.3	48166.7
	3315.02	22.9913	36.9002	36.2656	51.0075	72.696	53.8802			12.14	58250	50316.7	53333.3	59850	60066.7	48233.3
	3313.09	23.119	37.0816	36.4404	51.1988	72.9414	54.0387			12.16	58950	51750	53116.7	58966.7	58883.3	48283.3
	3311.16	23.2428	37.2357	36.6068	51.3869	73.1706	54.1906			12.18	59183.3	52000	54800	60216.7	60483.3	50733.3
	3309.23	23.3595	37.3931	36.7796	51.5856	73.4051	54.3318			12.2	59200	53316.7	53050	60166.7	60716.7	49916.7
	3307.31	23.4821	37.5701	36.9618	51.7994	73.6449	54.4717			12.22	61166.7	51950	53183.3	60800	60083.3	48100
	3305.38	23.6157	37.7558	37.1472	52.014	73.8679	54.6102			12.24	59833.3	50933.3	53433.3	59783.3	61516.7	49433.3
	3303.45	23.7496	37.9388	37.328	52.2117	74.0729	54.7408			12.26	59883.3	51066.7	52633.3	60200	61866.7	49416.7
	3301.52	23.8768	38.1245	37.4994	52.3914	74.2784	54.8675			12.28	59450	50233.3	52433.3	60616.7	60916.7	48450
	3299.59	23.9977	38.3157	37.6643	52.5615	74.4918	54.9957			12.3	58616.7	50616.7	53950	59366.7	59983.3	48500
	3297.66	24.1101	38.496	37.8287	52.7261	74.7074	55.125			12.32	60550	51716.7	52483.3	60766.7	61950	49733.3
	3295.73	24.2158	38.6481	37.9875	52.8866	74.9205	55.2515			12.34	60600	50000	52866.7	60866.7	60600	48850
	3293.81	24.3307	38.7735	38.1342	53.0487	75.1333	55.3685			12.36	60500	50133.3	54350	61183.3	61366.7	49450
	3291.88	24.4662	38.8922	38.2831	53.2168	75.3469	55.4737			12.38	60400	52133.3	55466.7	61250	60083.3	48566.7
	3289.95	24.6048	39.0301	38.4489	53.3834	75.5627	55.5776			12.4	60666.7	50666.7	52733.3	61316.7	60666.7	49883.3
	3288.02	24.7251	39.1917	38.6186	53.5388	75.7868	55.6859			12.42	61066.7	51716.7	52533.3	60633.3	59766.7	48450
	3286.09	24.8359	39.3529	38.7801	53.6831	76.0055	55.7828			12.44	61400	51916.7	53516.7	60300	61566.7	49000
	3284.16	24.9576	39.4915	38.94	53.8259	76.1898	55.8579			12.46	60733.3	50916.7	54283.3	62916.7	61750	48900
	3282.24	25.0937	39.614	39.0892	53.9781	76.3406	55.9285			12.48	59833.3	51116.7	53416.7	62183.3	63800	51000
	3280.31	25.2343	39.7458	39.2063	54.1348	76.4925	56.0107			12.5	60200	52966.7	53416.7	61750	62783.3	50966.7
	3278.38	25.3657	39.8965	39.3053	54.2773	76.6691	56.1036			12.52	59033.3	51800	56000	62216.7	63583.3	49716.7
	3276.45	25.4836	40.0488	39.4228	54.4022	76.8634	56.2043			12.54	60683.3	50100	53816.7	61900	64066.7	50283.3
	3274.52	25.5989	40.1833	39.5645	54.5249	77.0567	56.3106			12.56	60316.7	52000	55166.7	62416.7	62816.7	48633.3
	3272.59	25.7286	40.3001	39.7127	54.6528	77.2373	56.4125			12.58	60266.7	51950	54266.7	60883.3	62966.7	48333.3
	3270.66	25.8802	40.4205	39.8668	54.786	77.4002	56.4998			12.6	60333.3	50983.3	55883.3	62983.3	62966.7	49383.3
	3268.74	26.0468	40.5609	40.0326	54.9313	77.5456	56.5852			12.62	60150	50016.7	55366.7	61583.3	63100	48216.7
	3266.81	26.2174	40.7085	40.2031	55.0876	77.6849	56.692			12.64	59966.7	51900	55350	61433.3	63600	49983.3
	3264.88	26.3854	40.8458	40.3717	55.2365	77.838	56.8136			12.66	60383.3	49900	56000	60133.3	61900	49516.7
	3262.95	26.5447	40.9819	40.5395	55.3668	78.0166	56.9231			12.68	59750	50400	54550	65150	64783.3	49250
	3261.02	26.6937	41.1347	40.7026	55.4892	78.2044	57.0128			12.7	60016.7	51350	56216.7	64483.3	65600	49833.3
	3259.09	26.8422	41.3081	40.8488	55.6222	78.3761	57.0951			12.72	59133.3	53683.3	54816.7	64266.7	64016.7	50150
	3257.17	27.0011	41.4918	40.9746	55.7751	78.5432	57.1822			12.74	59300	53466.7	55916.7	63433.3	65283.3	51050
	3255.24	27.172	41.6654	41.1007	55.94	78.7383	57.2746			12.76	61216.7	52200	54250	62716.7	63100	48600
	3253.31	27.3429	41.8137	41.2546	56.1058	78.9468	57.3608			12.78	60283.3	52316.7	54416.7	63083.3	64916.7	49966.7
	3251.38	27.498	41.9479	41.4327	56.2771	79.1199	57.4406			12.8	59583.3	52483.3	56366.7	64850	64483.3	49250
	3249.45	27.6444	42.0887	41.6022	56.4588	79.2555	57.5324			12.82	62633.3	54900	57466.7	63750	66183.3	50916.7
	3247.52	27.808	42.2398	41.7456	56.6367	79.4021	57.6421			12.84	62466.7	53616.7	56483.3	65183.3	64316.7	50500
	3245.59	28.0005	42.397	41.8836	56.8079	79.5901	57.7533			12.86	62416.7	52833.3	55950	65200	65350	49616.7
	3243.67	28.2045	42.5578	42.0442	56.9894	79.8015	57.8584			12.88	60783.3	52900	55933.3	64850	66983.3	49266.7
	3241.74	28.3956	42.7142	42.2265	57.1746	80.0118	57.9693			12.9	62716.7	52366.7	57600	64600	65533.3	49883.3
	3239.81	28.5681	42.8625	42.4149	57.3426	80.2269	58.0909			12.92	62466.7	51116.7	57150	65050	67333.3	49900
	3237.88	28.7352	43.0129	42.6079	57.5019	80.4551	58.211			12.94	62233.3	53266.7	57566.7	65066.7	67233.3	48250
	3235.95	28.908	43.1739	42.8108	57.6748	80.6774	58.3219			12.96	61483.3	54333.3	57566.7	65300	63666.7	51266.7
	3234.02	29.0837	43.3436	43.0126	57.8605	80.8709	58.4336			12.98	61016.7	53716.7	57550	65600	67400	50816.7
	3232.1	29.2563	43.5248	43.194	58.04	81.0367	58.5505			13	62483.3	52083.3	58566.7	66116.7	65550	50316.7
	3230.17	29.4269	43.7223	43.3578	58.2059	81.1973	58.6588			13.02	61916.7	51883.3	56883.3	64416.7	65983.3	51266.7
	3228.24	29.5974	43.9242	43.5231	58.3736	81.3813	58.7569			13.04	61533.3	52200	57116.7	64550	66200	49983.3
	3226.31	29.7623	44.117	43.7027	58.5625	81.5993	58.8647			13.06	62550	52133.3	58183.3	65283.3	66533.3	50950
	3224.38	29.917	44.3032	43.9015	58.7625	81.8329	58.9857			13.08	60883.3	53633.3	56933.3	63850	64816.7	50516.7
	3222.45	30.0709	44.4822	44.1097	58.9496	82.0623	59.1034			13.1	62250	55133.3	58416.7	66000	66033.3	51166.7
	3220.52	30.2437	44.6537	44.3099	59.1271	82.2886	59.2183			13.12	62283.3	53183.3	56366.7	65500	66950	49366.7
	3218.6	30.4401	44.8287	44.5053	59.3098	82.51	59.342			13.14	62050	52283.3	58683.3	68700	67016.7	50916.7
	3216.67	30.6419	45.0057	44.7078	59.4978	82.7111	59.4657			13.16	63050	52600	56950	66550	67150	50816.7
	3214.74	30.8402	45.1776	44.9095	59.6891	82.8967	59.5752			13.18	63183.3	53533.3	56366.7	67400	66133.3	51083.3
	3212.81	31.0377	45.3527	45.1072	59.8821	83.0936	59.6769			13.2	61033.3	51483.3	56650	69600	67500	50816.7
	3210.88	31.2267	45.532	45.3174	60.072	83.3063	59.7775			13.22	61700	53716.7	59383.3	67366.7	67716.7	51200
	3208.95	31.402	45.7143	45.5426	60.2605	83.5214	59.8772			13.24	63633.3	56050	58466.7	68250	69666.7	51166.7
	3207.03	31.5785	45.9135	45.7619	60.4464	83.7413	59.9892			13.26	64533.3	54900	58933.3	67900	68366.7	51733.3
	3205.1	31.7678	46.1287	45.9635	60.6287	83.9748	60.1162			13.28	65783.3	52433.3	58250	68833.3	67316.7	51283.3
	3203.17	31.9652	46.3353	46.154	60.8189	84.2177	60.2415			13.3	62850	53183.3	57783.3	66900	67733.3	51283.3
	3201.24	32.171	46.5207	46.341	61.021	84.4547	60.3662			13.32	64333.3	53066.7	56550	67216.7	68733.3	51116.7
	3199.31	32.3933	46.7047	46.5327	61.2226	84.6704	60.5065			13.34	63450	53666.7	57166.7	67333.3	67283.3	50200
	3197.38	32.6325	46.913	46.7397	61.4198	84.8665	60.6554			13.36	64133.3	53033.3	56883.3	67966.7	69683.3	50650
	3195.45	32.8739	47.1362	46.9589	61.6198	85.0626	60.7881			13.38	62966.7	53833.3	58700	65716.7	66916.7	49116.7
	3193.53	33.0911	47.3452	47.1792	61.8206	85.2702	60.8957			13.4	62966.7	52633.3	56850	67050	65566.7	50733.3
	3191.6	33.2715	47.5324	47.3957	62.0122	85.4852	60.9919			13.42	62633.3	53816.7	56450	67650	67266.7	50350
	3189.67	33.4388	47.7064	47.6024	62.1906	85.6979	61.0937			13.44	62866.7	53283.3	56833.3	66816.7	66883.3	50633.3
	3187.74	33.6266	47.8753	47.8077	62.3664	85.8961	61.2097			13.46	61483.3	53883.3	56916.7	66133.3	65516.7	50783.3
	3185.81	33.8439	48.0507	48.0368	62.557	86.0793	61.34			13.48	62616.7	54416.7	58916.7	67266.7	67300	51633.3
	3183.88	34.0791	48.2446	48.2811	62.7664	86.2755	61.4695			13.5	62100	53000	59633.3	68316.7	68466.7	51033.3
	3181.96	34.3169	48.4554	48.5059	62.9761	86.508	61.5729			13.52	61316.7	53883.3	59116.7	68000	67950	50666.7
	3180.03	34.5513	48.6626	48.7181	63.1727	86.7586	61.6515			13.54	61916.7	52866.7	57950	66016.7	68933.3	51216.7
	3178.1	34.7869	48.853	48.9435	63.374	86.9948	61.7379			13.56	62066.7	52800	57716.7	67483.3	68833.3	51783.3
	3176.17	35.0253	49.0397	49.1704	63.591	87.1992	61.8499			13.58	63283.3	54200	57583.3	68016.7	68283.3	52300
	3174.24	35.2563	49.2369	49.381	63.7933	87.3722	61.9702			13.6	62033.3	54566.7	57933.3	66450	67516.7	51116.7
	3172.31	35.4702	49.436	49.5847	63.9593	87.5494	62.0805			13.62	63450	52450	56866.7	66033.3	67533.3	52416.7
	3170.38	35.6755	49.6263	49.7925	64.1116	87.7696	62.1837			13.64	64900	53366.7	57050	65900	66000	51100
	3168.46	35.8886	49.8099	50.0057	64.28	88.0031	62.2882			13.66	62816.7	52633.3	58300	65866.7	68300	50283.3
	3166.53	36.1134	49.9916	50.2219	64.4664	88.1993	62.3967			13.68	61466.7	54250	58083.3	65733.3	68116.7	51733.3
	3164.6	36.3501	50.1741	50.4312	64.6563	88.3751	62.5122			13.7	63900	50466.7	57033.3	65900	67200	49850
	3162.67	36.602	50.3616	50.625	64.8449	88.5612	62.6373			13.72	61633.3	52333.3	58100	67783.3	68866.7	52183.3
	3160.74	36.8609	50.5561	50.8137	65.0393	88.7473	62.7647			13.74	63183.3	51366.7	58100	67416.7	67116.7	50116.7
	3158.81	37.1071	50.7575	51.0225	65.2369	88.9249	62.8789			13.76	62083.3	51733.3	56900	67016.7	69866.7	48716.7
	3156.89	37.3307	50.9615	51.2595	65.4164	89.0936	62.9701			13.78	62700	55333.3	57266.7	66083.3	66466.7	49766.7
	3154.96	37.542	51.1561	51.5006	65.5679	89.2376	63.0445			13.8	62183.3	51766.7	56000	65983.3	66483.3	51650
	3153.03	37.7572	51.3395	51.7233	65.719	89.3612	63.1188			13.82	62733.3	53283.3	56333.3	66733.3	67733.3	51316.7
	3151.1	37.9794	51.5304	51.9376	65.8954	89.5048	63.2112			13.84	64666.7	51866.7	58433.3	66033.3	68633.3	51483.3
	3149.17	38.2082	51.7321	52.1559	66.0798	89.6963	63.3284			13.86	63133.3	53333.3	56966.7	66266.7	67616.7	49900
	3147.24	38.45	51.9162	52.3636	66.2479	89.9163	63.4541			13.88	61800	52016.7	57350	65816.7	67550	50483.3
	3145.31	38.7006	52.0665	52.5476	66.4034	90.1301	63.5635			13.9	62316.7	51983.3	57400	65500	68333.3	49783.3
	3143.39	38.9391	52.2051	52.7256	66.5595	90.3222	63.6498			13.92	62983.3	53166.7	58083.3	66816.7	68650	49933.3
	3141.46	39.1543	52.3633	52.924	66.7176	90.4817	63.7271			13.94	63650	52450	57833.3	65050	68466.7	50583.3
	3139.53	39.3611	52.5517	53.1456	66.8786	90.6096	63.811			13.96	62850	53433.3	57266.7	66383.3	71533.3	50750
	3137.6	39.5809	52.7538	53.3774	67.0555	90.7466	63.9096			13.98	62616.7	53833.3	57533.3	65716.7	66783.3	49350
	3135.67	39.8154	52.9482	53.6084	67.2494	90.9332	64.0214			14	63350	52933.3	57633.3	66116.7	68516.7	49750
	3133.74	40.0546	53.1337	53.8246	67.4318	91.1505	64.1339			14.02	60366.7	52800	59450	66466.7	67733.3	49750
	3131.82	40.2891	53.3152	54.0197	67.5817	91.3365	64.2379			14.04	62650	53516.7	58200	65966.7	68650	48400
	3129.89	40.509	53.4818	54.205	67.7128	91.4647	64.3313			14.06	62450	51550	56116.7	66950	68500	48900
	3127.96	40.7153	53.6254	54.3857	67.8523	91.5814	64.4138			14.08	62200	53583.3	58433.3	67050	71000	49583.3
	3126.03	40.9186	53.7658	54.5579	68.0109	91.7279	64.491			14.1	62950	52116.7	59150	66116.7	69483.3	49416.7
	3124.1	41.1238	53.9308	54.7315	68.1715	91.8805	64.5643			14.12	63383.3	52550	57600	66233.3	67366.7	49166.7
	3122.17	41.3351	54.1123	54.9247	68.3151	92.0096	64.6277			14.14	61500	53816.7	58400	65816.7	68266.7	49533.3
	3120.24	41.5549	54.2788	55.1388	68.4532	92.1341	64.694			14.16	62216.7	52150	58383.3	65866.7	67583.3	50350
	3118.32	41.7767	54.428	55.362	68.6094	92.2847	64.7861			14.18	63250	52516.7	57350	64883.3	67883.3	50016.7
	3116.39	41.9947	54.5817	55.5817	68.7779	92.4623	64.8972			14.2	61966.7	51433.3	59800	64900	68600	49033.3
	3114.46	42.2049	54.7442	55.7858	68.9345	92.6485	65.0014			14.22	61900	52216.7	59483.3	66783.3	71250	49616.7
	3112.53	42.4054	54.9111	55.9758	69.0724	92.8257	65.0915			14.24	62566.7	54783.3	60316.7	65850	71000	49666.7
	3110.6	42.6078	55.0893	56.1707	69.2041	92.9749	65.1838			14.26	63233.3	53450	58883.3	66766.7	69166.7	50633.3
	3108.67	42.8271	55.2741	56.3809	69.3457	93.0905	65.2924			14.28	63233.3	52733.3	58100	66500	69583.3	50833.3
	3106.75	43.0551	55.4468	56.5946	69.5014	93.2024	65.4111			14.3	64083.3	52683.3	59150	66283.3	68833.3	50333.3
	3104.82	43.266	55.6091	56.7936	69.655	93.3474	65.5193			14.32	65333.3	53266.7	59333.3	68866.7	69833.3	50500
	3102.89	43.4541	55.7791	56.9757	69.7978	93.5225	65.607			14.34	61500	53200	59366.7	67883.3	70233.3	52000
	3100.96	43.6392	55.9546	57.1636	69.9466	93.6924	65.6862			14.36	62883.3	54700	58883.3	68133.3	70383.3	50716.7
	3099.03	43.8305	56.1198	57.3761	70.1041	93.8432	65.7736			14.38	63416.7	51783.3	62200	68483.3	70066.7	51883.3
	3097.1	44.0162	56.2781	57.5988	70.2545	94.0029	65.8703			14.4	63366.7	54200	60550	67516.7	71666.7	50116.7
	3095.17	44.194	56.4436	57.8098	70.4044	94.1805	65.9643			14.42	62500	52783.3	60116.7	67350	71083.3	51383.3
	3093.25	44.3795	56.6139	58.0078	70.5586	94.3378	66.0441			14.44	63283.3	53683.3	61683.3	69200	70983.3	52600
	3091.32	44.5771	56.7759	58.2004	70.694	94.4571	66.1154			14.46	64200	52333.3	61050	68916.7	71950	49733.3
	3089.39	44.7711	56.9269	58.3924	70.8114	94.5637	66.1941			14.48	63150	53800	59133.3	68433.3	72850	49316.7
	3087.46	44.9566	57.0787	58.5866	70.9438	94.6704	66.2764			14.5	63150	54833.3	62016.7	68616.7	71433.3	50900
	3085.53	45.1435	57.2372	58.7763	71.0968	94.7749	66.3504			14.52	64250	54516.7	61333.3	72016.7	71500	50566.7
	3083.6	45.3279	57.3897	58.949	71.2467	94.8926	66.4293			14.54	66783.3	53683.3	61166.7	69183.3	70850	51900
	3081.68	45.5023	57.5327	59.1119	71.3852	95.0365	66.5282			14.56	65400	54466.7	62066.7	70116.7	71466.7	50783.3
	3079.75	45.6811	57.686	59.2878	71.5177	95.1967	66.6383			14.58	64216.7	54166.7	63916.7	69616.7	71533.3	49800
	3077.82	45.8821	57.8569	59.4787	71.6479	95.36	66.7464			14.6	64816.7	54500	62766.7	71966.7	72416.7	51400
	3075.89	46.0992	58.0219	59.6699	71.7836	95.5219	66.8515			14.62	67100	53866.7	62216.7	69483.3	73200	50950
	3073.96	46.303	58.1637	59.8646	71.9247	95.6803	66.958			14.64	64183.3	54233.3	61566.7	69266.7	72283.3	52283.3
	3072.03	46.4736	58.2909	60.0679	72.0591	95.8309	67.0609			14.66	62233.3	51700	61983.3	69750	73300	51800
	3070.1	46.6294	58.4162	60.2585	72.1814	95.9655	67.1475			14.68	64016.7	53383.3	62066.7	70083.3	73500	51300
	3068.18	46.7985	58.5466	60.4207	72.299	96.087	67.2182			14.7	63783.3	54633.3	61533.3	69083.3	73600	50783.3
	3066.25	46.9884	58.6879	60.5708	72.4238	96.217	67.2893			14.72	64150	54400	60966.7	69816.7	73050	50733.3
	3064.32	47.2013	58.8441	60.7285	72.5622	96.3616	67.3659			14.74	65316.7	55250	61550	69683.3	73850	53216.7
	3062.39	47.4364	59.0136	60.8994	72.7069	96.4965	67.4394			14.76	65700	55433.3	61950	72200	74183.3	51600
	3060.46	47.6729	59.1819	61.0855	72.8441	96.6099	67.5146			14.78	64816.7	54850	61916.7	70550	72850	53133.3
	3058.53	47.8879	59.3324	61.2883	72.9658	96.7142	67.6044			14.8	65433.3	55116.7	64966.7	72416.7	72833.3	50900
	3056.61	48.0816	59.4731	61.4986	73.082	96.8164	67.7041			14.82	65416.7	54483.3	64650	69416.7	74783.3	51833.3
	3054.68	48.2699	59.6185	61.6994	73.2152	96.9111	67.7985			14.84	65783.3	54566.7	64133.3	70700	73933.3	52283.3
	3052.75	48.4685	59.7551	61.8851	73.3653	97.002	67.8833			14.86	65883.3	55150	62983.3	71816.7	74216.7	52983.3
	3050.82	48.6891	59.8735	62.0609	73.5054	97.1109	67.9626			14.88	64066.7	57183.3	63633.3	74266.7	75933.3	51000
	3048.89	48.9281	59.9959	62.2256	73.6267	97.2472	68.0369			14.9	66233.3	56066.7	63533.3	72533.3	74033.3	51883.3
	3046.96	49.1688	60.1404	62.3779	73.7499	97.3906	68.1016			14.92	64516.7	55783.3	64850	73733.3	76516.7	52583.3
	3045.03	49.4009	60.2938	62.5292	73.8843	97.5119	68.1588			14.94	65266.7	57583.3	62800	73716.7	77333.3	52416.7
	3043.11	49.6181	60.4348	62.6918	74.0141	97.5987	68.2258			14.96	64266.7	54266.7	65333.3	72900	79000	50566.7
	3041.18	49.8139	60.5607	62.8543	74.1231	97.6746	68.3148			14.98	65133.3	55466.7	65433.3	72733.3	77150	53800
	3039.25	49.9989	60.6841	62.9941	74.212	97.7731	68.4128			15	66416.7	55633.3	65250	74166.7	74783.3	53233.3
	3037.32	50.1902	60.8065	63.1192	74.2988	97.8851	68.4956			15.02	64383.3	55133.3	66766.7	73283.3	77833.3	51983.3
	3035.39	50.3803	60.9169	63.2606	74.4069	97.9869	68.559			15.04	65100	57550	66633.3	74000	79900	51850
	3033.46	50.5592	61.0239	63.4276	74.5416	98.0889	68.6178			15.06	64583.3	56416.7	65800	74066.7	77166.7	53433.3
	3031.54	50.7495	61.1519	63.6033	74.6818	98.2088	68.6839			15.08	66950	57216.7	68400	75533.3	79283.3	54400
	3029.61	50.962	61.3017	63.7697	74.8066	98.3378	68.7611			15.1	66383.3	57350	67450	77066.7	78066.7	55450
	3027.68	51.1676	61.4533	63.9117	74.906	98.4579	68.8464			15.12	67950	57700	67650	75750	79733.3	54450
	3025.75	51.3606	61.5941	64.0188	74.9799	98.5599	68.9229			15.14	66433.3	58083.3	66166.7	76883.3	80483.3	54433.3
	3023.82	51.5642	61.7196	64.104	75.0515	98.641	68.9804			15.16	66733.3	57466.7	67900	78033.3	79566.7	52950
	3021.89	51.7681	61.8254	64.201	75.1473	98.7035	69.0397			15.18	66950	57833.3	67700	77350	82800	55166.7
	3019.96	51.9448	61.9102	64.328	75.2588	98.7507	69.1223			15.2	66566.7	57750	69166.7	79166.7	85300	55283.3
	3018.04	52.0979	61.9835	64.4661	75.3617	98.7861	69.2106			15.22	67300	60450	68533.3	79666.7	84633.3	57266.7
	3016.11	52.2504	62.0644	64.5854	75.4478	98.8208	69.2691			15.24	67333.3	58616.7	71283.3	80300	84216.7	55833.3
	3014.18	52.4152	62.1621	64.6836	75.5167	98.8764	69.2935			15.26	68283.3	58483.3	70466.7	81550	85516.7	53766.7
	3012.25	52.5867	62.2662	64.78	75.574	98.9721	69.3207			15.28	67550	59033.3	70016.7	82950	85966.7	56050
	3010.32	52.7468	62.3612	64.8805	75.6338	99.0882	69.3835			15.3	68766.7	59416.7	70633.3	83750	86100	56866.7
	3008.39	52.8849	62.4452	64.9732	75.7006	99.1787	69.4689			15.32	67933.3	60033.3	72683.3	81800	89366.7	58233.3
	3006.47	53.0025	62.5297	65.0556	75.7654	99.2408	69.5458			15.34	70683.3	59500	74433.3	84816.7	89650	58100
	3004.54	53.1031	62.616	65.139	75.8168	99.3059	69.6043			15.36	69050	60816.7	75583.3	83566.7	90733.3	58383.3
	3002.61	53.1896	62.6843	65.2179	75.8436	99.3726	69.6463			15.38	72033.3	61350	75600	87400	92266.7	57750
	3000.68	53.2581	62.7185	65.2581	75.8441	99.406	69.6785			15.4	69533.3	63200	77616.7	86716.7	94900	58250
	2998.75	53.3004	62.7271	65.2436	75.8309	99.3949	69.7142			15.42	69833.3	61633.3	77533.3	89683.3	93966.7	60633.3
	2996.82	53.3182	62.7316	65.2087	75.8148	99.3688	69.7517			15.44	72100	62950	79033.3	90383.3	94750	59150
	2994.89	53.3178	62.7463	65.1945	75.7973	99.3526	69.7765			15.46	72383.3	63000	80333.3	92733.3	94966.7	60300
	2992.97	53.3079	62.7762	65.2048	75.7822	99.3436	69.7926			15.48	72516.7	64216.7	81433.3	93783.3	101167	60850
	2991.04	53.3052	62.8188	65.2251	75.7775	99.3468	69.8166			15.5	74200	65266.7	83066.7	93683.3	99533.3	64516.7
	2989.11	53.3084	62.8596	65.2478	75.7783	99.3796	69.8522			15.52	74183.3	68216.7	84766.7	97283.3	102100	61650
	2987.18	53.2762	62.8808	65.257	75.767	99.4304	69.8864			15.54	72566.7	67433.3	84333.3	99433.3	106983	64483.3
	2985.25	53.1746	62.8724	65.2225	75.7301	99.4552	69.9026			15.56	75233.3	69100	86516.7	100750	107850	66566.7
	2983.32	53.0269	62.8322	65.1355	75.6632	99.4319	69.898			15.58	74933.3	70783.3	89316.7	101850	109467	66766.7
	2981.4	52.8758	62.7692	65.0216	75.5644	99.3921	69.8849			15.6	76683.3	71133.3	91650	106117	111767	67000
	2979.47	52.7176	62.6986	64.8971	75.4359	99.3688	69.8749			15.62	78366.7	71733.3	91766.7	109767	113600	68483.3
	2977.54	52.5095	62.6206	64.7482	75.2906	99.3472	69.8672			15.64	78750	73983.3	94533.3	111700	118633	70516.7
	2975.61	52.2336	62.52	64.5598	75.1406	99.3023	69.8482			15.66	79150	74816.7	96166.7	111183	118800	71616.7
	2973.68	51.9132	62.3921	64.3345	74.9797	99.246	69.8021			15.68	79400	74400	97733.3	116633	120833	72650
	2971.75	51.5652	62.2462	64.0789	74.7904	99.2001	69.7318			15.7	84400	77816.7	99100	117700	122417	75083.3
	2969.82	51.1837	62.0822	63.7967	74.5681	99.1462	69.6553			15.72	82316.7	80216.7	101167	122767	125950	76283.3
	2967.9	50.7785	61.8891	63.495	74.3284	99.0514	69.58			15.74	83366.7	80966.7	104350	124333	127350	76600
	2965.97	50.3872	61.6718	63.1951	74.093	98.9294	69.5006			15.76	85733.3	84983.3	104967	128617	129083	78900
	2964.04	50.0448	61.4663	62.9288	73.8801	98.8133	69.4195			15.78	87266.7	84766.7	108367	132067	129450	80500
	2962.11	49.7703	61.3106	62.7109	73.705	98.7158	69.3518			15.8	86700	88033.3	106400	134900	132983	81850
	2960.18	49.58	61.2044	62.5375	73.5754	98.6532	69.3101			15.82	92550	90466.7	109617	138983	134483	85100
	2958.25	49.4811	61.1265	62.4106	73.4783	98.6298	69.2896			15.84	93400	92100	111167	143967	136283	87866.7
	2956.33	49.4494	61.0682	62.3267	73.3912	98.6131	69.2689			15.86	94266.7	94616.7	113100	144767	135717	90766.7
	2954.4	49.439	61.0187	62.2564	73.3049	98.572	69.2274			15.88	96100	95633.3	113150	146900	138650	90416.7
	2952.47	49.4027	60.9477	62.1622	73.2133	98.5087	69.1636			15.9	98216.7	98400	113200	148717	139733	93783.3
	2950.54	49.2981	60.8301	62.0197	73.0982	98.4483	69.0956			15.92	99366.7	99166.7	114733	154300	139783	95633.3
	2948.61	49.1044	60.6674	61.8232	72.9404	98.3964	69.0342			15.94	103433	102767	115067	156400	137650	96083.3
	2946.68	48.8322	60.4755	61.5829	72.7379	98.3183	68.9677			15.96	102283	103333	115817	158200	136667	97150
	2944.75	48.507	60.264	61.3075	72.5066	98.1974	68.8806			15.98	106000	107417	116117	157967	137133	95050
	2942.83	48.1495	60.0352	60.9959	72.2612	98.0666	68.7701			16	106983	104733	115083	160317	135117	97583.3
	2940.9	47.7656	59.7922	60.6496	72.0022	97.946	68.6436			16.02	108450	105083	114233	159317	134550	97216.7
	2938.97	47.3525	59.5353	60.2758	71.72	97.8157	68.509			16.04	109483	106067	112233	161183	133550	96300
	2937.04	46.9168	59.2687	59.8895	71.4136	97.6691	68.3634			16.06	110700	106467	110133	159833	130733	98233.3
	2935.11	46.483	59.0128	59.5204	71.1073	97.5327	68.2031			16.08	110783	105950	109067	161533	129367	98183.3
	2933.18	46.0881	58.7854	59.1916	70.8333	97.4207	68.0469			16.1	112100	104000	108367	159550	127067	95550
	2931.26	45.7638	58.5865	58.9006	70.5957	97.3201	67.9214			16.12	110517	103733	104633	158300	124400	95100
	2929.33	45.5197	58.4179	58.6449	70.3843	97.2316	67.8271			16.14	111883	103617	102733	153500	119867	90683.3
	2927.4	45.3598	58.3001	58.4495	70.2127	97.171	67.7505			16.16	111733	100567	99900	150533	118900	89883.3
	2925.47	45.3024	58.2576	58.351	70.1064	97.1369	67.6974			16.18	108500	99433.3	98583.3	147983	116783	87233.3
	2923.54	45.3665	58.2951	58.3692	70.0741	97.1247	67.6871			16.2	107717	94533.3	97933.3	145533	115217	84650
	2921.61	45.5544	58.3929	58.4918	70.1213	97.1356	67.7238			16.22	110733	93000	92516.7	143733	110367	81783.3
	2919.69	45.8504	58.5261	58.6817	70.258	97.162	67.7927			16.24	108333	89300	90366.7	139983	107233	80683.3
	2917.76	46.2228	58.6795	58.9118	70.4718	97.2177	67.8836			16.26	105517	88916.7	87733.3	135117	106283	78433.3
	2915.83	46.6395	58.8525	59.191	70.7219	97.3365	67.9984			16.28	101150	85133.3	87266.7	130083	102633	76600
	2913.9	47.0927	59.0598	59.5331	70.9796	97.5031	68.1316			16.3	101617	84033.3	85883.3	127050	101750	73383.3
	2911.97	47.5841	59.3156	59.9078	71.2495	97.666	68.2684			16.32	98166.7	79166.7	82383.3	125233	97716.7	70166.7
	2910.04	48.0771	59.6031	60.2599	71.5282	97.8092	68.4079			16.34	95650	78233.3	81383.3	116183	95933.3	69866.7
	2908.11	48.5083	59.8687	60.5601	71.7716	97.9422	68.5538			16.36	93983.3	78483.3	80950	115017	93233.3	67966.7
	2906.19	48.8394	60.0618	60.7951	71.9298	98.0511	68.6836			16.38	92166.7	75033.3	77833.3	110117	92233.3	66066.7
	2904.26	49.0644	60.17	60.9467	71.9954	98.1196	68.7657			16.4	90550	73216.7	77633.3	108733	90983.3	64566.7
	2902.33	49.1897	60.2037	61.0175	72.0024	98.1609	68.8008			16.42	86266.7	71816.7	76466.7	103883	88966.7	64783.3
	2900.4	49.2448	60.1816	61.0446	71.9955	98.1785	68.8137			16.44	83800	67783.3	74016.7	103517	87600	61250
	2898.47	49.2871	60.1423	61.067	72.0093	98.1584	68.8226			16.46	83450	68200	74100	101683	87150	59416.7
	2896.54	49.3653	60.1328	61.1082	72.0643	98.1283	68.8417			16.48	81416.7	66300	70883.3	96100	84733.3	59800
	2894.62	49.4932	60.1829	61.184	72.1615	98.1506	68.8867			16.5	81566.7	65516.7	71500	91933.3	84066.7	58033.3
	2892.69	49.6647	60.2976	61.2965	72.2791	98.2444	68.9579			16.52	78250	64066.7	69400	91633.3	85666.7	58050
	2890.76	49.8687	60.4529	61.4276	72.3909	98.3602	69.0398			16.54	77783.3	64566.7	70183.3	90466.7	83166.7	55883.3
	2888.83	50.0826	60.6007	61.5525	72.488	98.4393	69.1197			16.56	77516.7	62433.3	68783.3	87216.7	78450	56816.7
	2886.9	50.2657	60.7062	61.6518	72.5646	98.4798	69.1876			16.58	74800	62133.3	69333.3	87100	78650	55300
	2884.97	50.3675	60.761	61.7136	72.5972	98.5175	69.2242			16.6	75183.3	62333.3	68133.3	83783.3	78250	56200
	2883.04	50.357	60.7475	61.7271	72.5637	98.5514	69.2086			16.62	73083.3	58233.3	68616.7	83383.3	79916.7	53233.3
	2881.12	50.2447	60.6527	61.6742	72.4688	98.54	69.1377			16.64	72150	59183.3	68033.3	80983.3	78233.3	53033.3
	2879.19	50.0797	60.5241	61.5583	72.3392	98.4708	69.0415			16.66	71450	57050	66783.3	82733.3	76583.3	53583.3
	2877.26	49.9518	60.4491	61.4514	72.2336	98.394	68.9736			16.68	69683.3	59516.7	65066.7	78733.3	75133.3	53216.7
	2875.33	49.9699	60.4947	61.4689	72.2415	98.3829	68.9827			16.7	70600	56966.7	68583.3	79216.7	76716.7	53400
	2873.4	50.1836	60.6868	61.6659	72.4113	98.4692	69.0826			16.72	69500	55566.7	65966.7	78683.3	75816.7	53000
	2871.47	50.5439	60.9892	61.9915	72.6938	98.6273	69.2404			16.74	70400	56800	65933.3	76300	75583.3	51866.7
	2869.55	50.958	61.3098	62.347	72.9936	98.8144	69.4034			16.76	70950	56650	65066.7	75800	75183.3	51533.3
	2867.62	51.3485	61.5789	62.6578	73.2461	98.9965	69.546			16.78	70833.3	58200	65450	74966.7	74300	51500
	2865.69	51.6606	61.7888	62.8955	73.4293	99.1476	69.6696			16.8	67050	56516.7	65216.7	73366.7	74350	51883.3
	2863.76	51.8659	61.942	63.0611	73.5461	99.2559	69.7645			16.82	68766.7	56966.7	62966.7	75333.3	72583.3	52350
	2861.83	51.9659	62.0294	63.1555	73.6096	99.32	69.8125			16.84	68016.7	57200	63666.7	73416.7	74733.3	51600
	2859.9	51.9878	62.075	63.1838	73.6292	99.35	69.8255			16.86	67500	55983.3	64566.7	74583.3	75716.7	52933.3
	2857.97	51.985	62.1293	63.1864	73.6255	99.3687	69.8397			16.88	66516.7	55766.7	63533.3	74066.7	74416.7	51383.3
	2856.05	52.0302	62.2204	63.2357	73.6495	99.3963	69.8742			16.9	67283.3	56183.3	63883.3	73366.7	71600	51033.3
	2854.12	52.1983	62.3586	63.3914	73.757	99.4497	69.934			16.92	68200	53850	64716.7	72450	71866.7	50016.7
	2852.19	52.5506	62.572	63.6769	73.97	99.5507	70.0386			16.94	67233.3	55200	63216.7	72016.7	73066.7	52150
	2850.26	53.099	62.8939	64.0865	74.287	99.7124	70.2052			16.96	67350	55683.3	63766.7	70583.3	74800	51433.3
	2848.33	53.7792	63.3036	64.5909	74.7006	99.9196	70.4159			16.98	66466.7	54400	64183.3	71983.3	73133.3	51016.7
	2846.4	54.4906	63.7286	65.1487	75.1729	100.141	70.6351			17	66916.7	54250	64616.7	72600	74100	50633.3
	2844.48	55.1562	64.1176	65.7132	75.6245	100.368	70.8455			17.02	68116.7	56516.7	65416.7	71016.7	72566.7	51166.7
	2842.55	55.7446	64.4642	66.2343	75.9977	100.605	71.0457			17.04	68300	55166.7	66433.3	70550	74983.3	50400
	2840.62	56.2592	64.772	66.6803	76.3017	100.831	71.2278			17.06	67116.7	54866.7	64133.3	70566.7	73133.3	52616.7
	2838.69	56.712	65.0444	67.0544	76.5734	101.02	71.3832			17.08	68366.7	53500	63250	72050	74100	51566.7
	2836.76	57.1083	65.2896	67.372	76.8315	101.175	71.5193			17.1	65650	54666.7	63250	72150	74400	51283.3
	2834.83	57.4566	65.514	67.6436	77.0728	101.298	71.6475			17.12	66750	54533.3	64733.3	68366.7	72583.3	52483.3
	2832.9	57.7685	65.7183	67.89	77.2782	101.389	71.764			17.14	67033.3	55900	63983.3	70933.3	73016.7	52400
	2830.98	58.0493	65.8993	68.1326	77.4373	101.473	71.8668			17.16	66683.3	55766.7	65150	70000	72266.7	50233.3
	2829.05	58.2992	66.0569	68.3607	77.5765	101.584	71.9688			17.18	67383.3	55816.7	65050	70483.3	74616.7	51800
	2827.12	58.5226	66.2049	68.5523	77.7295	101.712	72.0755			17.2	65800	54533.3	65000	69616.7	74600	52500
	2825.19	58.7313	66.3612	68.717	77.8955	101.821	72.1723			17.22	66433.3	53350	64633.3	71800	72550	51566.7
	2823.26	58.9417	66.5157	68.8782	78.0524	101.898	72.2471			17.24	67700	54516.7	64733.3	68233.3	74383.3	51816.7
	2821.33	59.155	66.6411	69.0387	78.1891	101.961	72.307			17.26	66616.7	55233.3	63616.7	71133.3	74933.3	51200
	2819.41	59.3529	66.737	69.185	78.3084	102.022	72.3631			17.28	66533.3	53500	65266.7	70316.7	74466.7	51116.7
	2817.48	59.5263	66.8237	69.3085	78.4115	102.076	72.4193			17.3	68916.7	53933.3	65500	70916.7	72666.7	50283.3
	2815.55	59.6831	66.9113	69.4163	78.4942	102.128	72.4804			17.32	66616.7	54333.3	66416.7	69450	74050	49950
	2813.62	59.8264	66.9981	69.522	78.5553	102.175	72.5509			17.34	68016.7	54666.7	62900	69550	73983.3	52433.3
	2811.69	59.9599	67.0784	69.6275	78.6033	102.201	72.6193			17.36	68316.7	55216.7	66583.3	70716.7	74183.3	50983.3
	2809.76	60.0954	67.1567	69.7295	78.657	102.216	72.6702			17.38	68783.3	55883.3	63500	70266.7	74650	51650
	2807.83	60.2349	67.2503	69.8339	78.7296	102.26	72.7105			17.4	66850	54083.3	66683.3	70750	77400	52316.7
	2805.91	60.3694	67.3569	69.9474	78.8113	102.339	72.7628			17.42	67833.3	56016.7	65733.3	72483.3	76666.7	51800
	2803.98	60.5017	67.4501	70.0646	78.8868	102.414	72.833			17.44	66483.3	54700	66016.7	71283.3	74883.3	50766.7
	2802.05	60.6452	67.5226	70.1757	78.9589	102.458	72.9007			17.46	66700	55250	65483.3	72300	77166.7	52716.7
	2800.12	60.8018	67.597	70.2764	79.0375	102.474	72.9495			17.48	67100	56850	67050	72400	76616.7	51983.3
	2798.19	60.9577	67.6878	70.3645	79.1205	102.489	72.9937			17.5	67933.3	58000	66566.7	72450	76266.7	52650
	2796.26	61.097	67.7849	70.4467	79.1997	102.529	73.0463			17.52	67866.7	56450	67966.7	71400	76100	51766.7
	2794.34	61.2126	67.8773	70.5369	79.2713	102.583	73.094			17.54	65750	57216.7	67516.7	72500	76900	51150
	2792.41	61.3092	67.9627	70.6323	79.3316	102.622	73.1318			17.56	69216.7	56500	66933.3	72300	76200	52966.7
	2790.48	61.3996	68.041	70.7204	79.3747	102.641	73.1755			17.58	69366.7	55733.3	67716.7	73483.3	78316.7	53850
	2788.55	61.5007	68.1195	70.8016	79.4077	102.663	73.2267			17.6	66983.3	56883.3	67950	73350	77166.7	53283.3
	2786.62	61.6209	68.2028	70.8799	79.4521	102.701	73.2703			17.62	69466.7	56750	68633.3	72800	77266.7	54316.7
	2784.69	61.7505	68.2756	70.958	79.5149	102.735	73.3058			17.64	69033.3	57900	68283.3	74050	78783.3	53350
	2782.76	61.8757	68.3297	71.0428	79.5842	102.764	73.3462			17.66	67966.7	56433.3	70216.7	76016.7	81766.7	53400
	2780.84	61.9916	68.3865	71.1319	79.6476	102.804	73.3906			17.68	69000	57850	69150	75950	80083.3	53266.7
	2778.91	62.0958	68.4595	71.2128	79.6997	102.851	73.4304			17.7	71016.7	58066.7	69383.3	77616.7	80516.7	54833.3
	2776.98	62.1923	68.5301	71.2811	79.7454	102.882	73.4753			17.72	69566.7	58916.7	70300	77066.7	82233.3	53850
	2775.05	62.2966	68.5877	71.344	79.7924	102.914	73.5375			17.74	71733.3	59033.3	71016.7	77533.3	81000	56400
	2773.12	62.4114	68.6491	71.408	79.8338	102.963	73.6031			17.76	71483.3	58700	73383.3	78850	80516.7	54733.3
	2771.19	62.519	68.7248	71.4742	79.8639	103.015	73.6486			17.78	70766.7	58216.7	72483.3	78666.7	81133.3	53700
	2769.27	62.6131	68.8021	71.5383	79.9025	103.062	73.6775			17.8	71750	59433.3	72533.3	77533.3	82616.7	55383.3
	2767.34	62.7011	68.8702	71.5995	79.9692	103.108	73.709			17.82	71700	60500	72416.7	78816.7	81683.3	56516.7
	2765.41	62.7844	68.9347	71.6689	80.047	103.152	73.7401			17.84	71466.7	60000	73066.7	81400	81866.7	56433.3
	2763.48	62.8639	68.9978	71.7529	80.1016	103.2	73.7574			17.86	73133.3	60400	74116.7	81350	83783.3	56266.7
	2761.55	62.9453	69.0509	71.8292	80.134	103.253	73.772			17.88	74133.3	60350	73766.7	80983.3	85716.7	56783.3
	2759.62	63.0343	69.0957	71.8744	80.1731	103.282	73.8002			17.9	72516.7	60966.7	74066.7	83383.3	82583.3	56983.3
	2757.69	63.1331	69.1439	71.9044	80.2232	103.269	73.8347			17.92	72650	61500	74666.7	81950	84350	57766.7
	2755.77	63.232	69.1977	71.9464	80.263	103.24	73.8592			17.94	71433.3	63600	75000	81100	84916.7	57666.7
	2753.84	63.3111	69.2515	71.9997	80.2874	103.227	73.8784			17.96	72366.7	63450	75766.7	82166.7	84716.7	58066.7
	2751.91	63.3643	69.3017	72.0531	80.3093	103.233	73.9135			17.98	72666.7	63150	77150	83550	84150	58233.3
	2749.98	63.4123	69.339	72.1059	80.3337	103.251	73.9673			18	73200	63066.7	78416.7	83716.7	85400	58483.3
	2748.05	63.4782	69.3581	72.1542	80.3611	103.273	74.0176			18.02	73950	61950	77766.7	84766.7	85916.7	58816.7
	2746.12	63.5594	69.3814	72.187	80.395	103.3	74.0525			18.04	75966.7	64233.3	76483.3	83483.3	85083.3	58433.3
	2744.2	63.6389	69.434	72.2054	80.4299	103.331	74.0799			18.06	75800	63016.7	76433.3	83450	85583.3	57883.3
	2742.27	63.7114	69.5027	72.2278	80.4581	103.351	74.1008			18.08	74083.3	62383.3	75616.7	86483.3	85583.3	57516.7
	2740.34	63.7805	69.5567	72.2756	80.4864	103.358	74.1066			18.1	76866.7	64866.7	76900	88166.7	87616.7	59483.3
	2738.41	63.848	69.5882	72.3482	80.5189	103.379	74.109			18.12	76533.3	65583.3	76216.7	85083.3	86866.7	59233.3
	2736.48	63.9154	69.6136	72.4172	80.5454	103.42	74.1352			18.14	75500	65600	76616.7	87400	87533.3	59950
	2734.55	63.984	69.6536	72.4598	80.5597	103.458	74.1857			18.16	76983.3	62266.7	76650	88350	83283.3	58600
	2732.62	64.0549	69.7132	72.4831	80.5724	103.48	74.2318			18.18	75766.7	65216.7	75750	87916.7	85766.7	60200
	2730.7	64.1288	69.7741	72.5015	80.5951	103.497	74.2564			18.2	75400	66433.3	76966.7	86166.7	84733.3	60583.3
	2728.77	64.2018	69.8164	72.5222	80.6234	103.515	74.267			18.22	76316.7	65583.3	75950	87366.7	85016.7	59766.7
	2726.84	64.2718	69.8466	72.5581	80.647	103.52	74.2787			18.24	75900	65933.3	77716.7	88216.7	87200	59683.3
	2724.91	64.3424	69.8837	72.6128	80.6691	103.501	74.3012			18.26	77866.7	66233.3	74500	86250	86033.3	60333.3
	2722.98	64.4125	69.9306	72.6685	80.6994	103.468	74.3306			18.28	76683.3	66033.3	76266.7	86816.7	85233.3	61116.7
	2721.05	64.4786	69.9842	72.7177	80.7426	103.448	74.3582			18.3	76800	63833.3	75366.7	89516.7	86650	58116.7
	2719.13	64.551	70.049	72.7704	80.7949	103.464	74.3892			18.32	78066.7	63550	76550	88200	85550	58833.3
	2717.2	64.6381	70.1184	72.8232	80.8451	103.523	74.4318			18.34	77516.7	63366.7	76466.7	85483.3	86550	60133.3
	2715.27	64.7281	70.1711	72.869	80.8838	103.605	74.4778			18.36	79450	64166.7	74616.7	87216.7	82100	60150
	2713.34	64.8101	70.2027	72.9189	80.9116	103.676	74.5154			18.38	78083.3	66150	75800	84350	84050	58333.3
	2711.41	64.8898	70.2397	72.983	80.9369	103.71	74.5449			18.4	77183.3	66600	75533.3	84900	83666.7	59100
	2709.48	64.975	70.3036	73.0528	80.971	103.716	74.5701			18.42	78050	62966.7	73866.7	84133.3	81800	59633.3
	2707.55	65.0672	70.3812	73.1189	81.0208	103.728	74.591			18.44	75433.3	62950	75016.7	84833.3	80916.7	57766.7
	2705.63	65.1619	70.4509	73.1855	81.0815	103.754	74.6113			18.46	75016.7	62866.7	74466.7	84250	80383.3	57683.3
	2703.7	65.2479	70.5081	73.2527	81.1422	103.77	74.6393			18.48	75816.7	63816.7	72150	83650	80716.7	57500
	2701.77	65.3197	70.5504	73.3094	81.198	103.776	74.6779			18.5	76416.7	61300	72700	83000	80400	57800
	2699.84	65.3885	70.5825	73.3537	81.251	103.79	74.7199			18.52	74900	61066.7	71033.3	78350	79483.3	57716.7
	2697.91	65.4674	70.6296	73.3999	81.2976	103.81	74.7554			18.54	75950	62116.7	74366.7	81250	80116.7	56933.3
	2695.98	65.5489	70.7039	73.4547	81.3294	103.836	74.785			18.56	72700	61783.3	72350	80783.3	79633.3	57083.3
	2694.06	65.6222	70.7805	73.5096	81.3496	103.866	74.8183			18.58	74350	61933.3	72566.7	81800	79533.3	56833.3
	2692.13	65.6933	70.8329	73.5608	81.3715	103.889	74.8526			18.6	74950	60200	71233.3	80633.3	78050	56483.3
	2690.2	65.7629	70.8633	73.6172	81.4022	103.894	74.8767			18.62	73750	60300	71200	81966.7	80750	53416.7
	2688.27	65.8264	70.8921	73.6789	81.4386	103.873	74.9015			18.64	74483.3	61033.3	71900	79450	80000	55416.7
	2686.34	65.8946	70.9336	73.7273	81.4728	103.848	74.9534			18.66	76300	61166.7	71383.3	78550	78133.3	56383.3
	2684.41	65.9742	70.9836	73.753	81.5021	103.857	75.026			18.68	72416.7	60133.3	72100	77466.7	78183.3	56383.3
	2682.48	66.0563	71.0337	73.7767	81.5325	103.897	75.0816			18.7	71016.7	60983.3	71866.7	79966.7	80183.3	53850
	2680.56	66.1362	71.0878	73.8196	81.5656	103.932	75.109			18.72	71483.3	60933.3	71650	77533.3	77900	55983.3
	2678.63	66.2155	71.1462	73.8726	81.5914	103.949	75.1345			18.74	72766.7	58783.3	71300	77266.7	74483.3	53350
	2676.7	66.2951	71.1913	73.9155	81.6083	103.973	75.1707			18.76	73133.3	60833.3	70733.3	75350	75816.7	53450
	2674.77	66.3756	71.2159	73.9466	81.6357	104.021	75.2061			18.78	72450	59600	70400	76716.7	77183.3	53450
	2672.84	66.4605	71.2462	73.9844	81.6896	104.071	75.2451			18.8	72716.7	59483.3	70833.3	76316.7	77283.3	54583.3
	2670.91	66.5536	71.3112	74.0431	81.7547	104.096	75.2963			18.82	72916.7	59800	70283.3	76616.7	77200	53966.7
	2668.99	66.6521	71.4015	74.1084	81.8025	104.113	75.3387			18.84	72850	57783.3	71150	75116.7	78750	53400
	2667.06	66.7459	71.4809	74.1641	81.8293	104.147	75.361			18.86	71066.7	59850	70250	74600	77900	53566.7
	2665.13	66.8263	71.5353	74.23	81.8595	104.187	75.3914			18.88	71850	57366.7	70983.3	75133.3	77216.7	54416.7
	2663.2	66.8916	71.5838	74.317	81.9074	104.206	75.4426			18.9	71900	58033.3	72450	73916.7	78050	55500
	2661.27	66.9457	71.6356	74.3904	81.9626	104.203	75.4876			18.92	72283.3	58516.7	70816.7	73550	77800	54633.3
	2659.34	66.9984	71.6796	74.4308	82.0092	104.202	75.5139			18.94	72450	57583.3	70150	73950	77100	53266.7
	2657.41	67.0661	71.7189	74.466	82.0406	104.217	75.5388			18.96	73133.3	56866.7	72983.3	73400	75616.7	53600
	2655.49	67.1561	71.7685	74.5193	82.0665	104.231	75.5753			18.98	71833.3	58383.3	70900	72216.7	77850	54483.3
	2653.56	67.2561	71.8232	74.58	82.1018	104.235	75.6226			19	72900	56816.7	72183.3	73983.3	78683.3	53533.3
	2651.63	67.3493	71.8709	74.6263	82.1434	104.246	75.6746			19.02	73516.7	57050	71483.3	73583.3	77883.3	53633.3
	2649.7	67.4238	71.9169	74.6524	82.1802	104.264	75.7274			19.04	72816.7	57600	71933.3	75383.3	78333.3	53566.7
	2647.77	67.4798	71.967	74.6775	82.2127	104.276	75.7805			19.06	75033.3	57600	73216.7	74000	76983.3	54183.3
	2645.84	67.5364	72.0145	74.7245	82.2466	104.286	75.8291			19.08	71333.3	56566.7	71016.7	75300	79900	53000
	2643.92	67.6088	72.0607	74.7931	82.283	104.301	75.8714			19.1	71700	58750	71533.3	72683.3	79550	53900
	2641.99	67.6885	72.1119	74.8641	82.3168	104.324	75.9168			19.12	72466.7	57483.3	71266.7	73600	79366.7	54750
	2640.06	67.7658	72.1599	74.9203	82.3443	104.352	75.9681			19.14	73933.3	58633.3	70250	75833.3	81016.7	54300
	2638.13	67.846	72.1999	74.9556	82.3686	104.371	76.0122			19.16	73316.7	57366.7	71566.7	76450	78600	55583.3
	2636.2	67.929	72.2428	74.9747	82.3885	104.374	76.0354			19.18	74500	59266.7	75766.7	76000	80283.3	53316.7
	2634.27	68.0002	72.2925	74.9896	82.4022	104.381	76.0442			19.2	74866.7	59150	74016.7	76583.3	81883.3	53666.7
	2632.34	68.0521	72.3409	75.0135	82.4167	104.392	76.0662			19.22	73950	59133.3	72716.7	76383.3	81200	53816.7
	2630.42	68.0981	72.3825	75.0498	82.4367	104.392	76.1123			19.24	73333.3	59583.3	73000	76366.7	80650	53750
	2628.49	68.1572	72.4239	75.0962	82.4617	104.382	76.1596			19.26	73183.3	59100	74166.7	76283.3	83233.3	54050
	2626.56	68.2276	72.4764	75.152	82.493	104.384	76.1941			19.28	73800	61116.7	75200	77816.7	80716.7	55433.3
	2624.63	68.2899	72.5334	75.2091	82.5275	104.404	76.2338			19.3	74366.7	60550	75633.3	78983.3	80933.3	56150
	2622.7	68.3401	72.5752	75.2567	82.5605	104.434	76.2946			19.32	74900	59250	73866.7	78916.7	84666.7	56433.3
	2620.77	68.3929	72.6065	75.3005	82.5998	104.469	76.3634			19.34	73900	60583.3	77000	78566.7	83750	57033.3
	2618.85	68.4593	72.6525	75.3489	82.6529	104.5	76.4126			19.36	74250	62016.7	76366.7	79700	85083.3	56183.3
	2616.92	68.545	72.7175	75.3939	82.706	104.517	76.4319			19.38	75216.7	60016.7	77100	82516.7	84416.7	57433.3
	2614.99	68.6479	72.7826	75.4338	82.7392	104.526	76.4383			19.4	73350	61716.7	76633.3	81766.7	85083.3	56433.3
	2613.06	68.7507	72.8318	75.4824	82.7528	104.539	76.4539			19.42	75133.3	58483.3	80366.7	81700	84883.3	58166.7
	2611.13	68.8393	72.8646	75.5371	82.7673	104.554	76.4866			19.44	76583.3	61850	78883.3	81316.7	86300	58750
	2609.2	68.9143	72.8991	75.5897	82.805	104.567	76.5303			19.46	77700	61266.7	80100	84200	87900	58300
	2607.27	68.9816	72.9536	75.6518	82.8632	104.58	76.5743			19.48	75300	62200	80383.3	82283.3	84783.3	57583.3
	2605.35	69.0482	73.0174	75.7183	82.9141	104.593	76.6149			19.5	76950	62383.3	81783.3	83533.3	87116.7	58400
	2603.42	69.1185	73.0672	75.7647	82.9483	104.602	76.6563			19.52	76350	63750	80350	85816.7	89716.7	59366.7
	2601.49	69.1865	73.1061	75.7974	82.9832	104.61	76.6977			19.54	77433.3	64283.3	81050	85450	92000	59350
	2599.56	69.247	73.1541	75.8361	83.0241	104.625	76.7324			19.56	76983.3	65166.7	82066.7	85666.7	93950	60583.3
	2597.63	69.3048	73.2171	75.8773	83.0591	104.654	76.7578			19.58	78633.3	64783.3	83283.3	87833.3	92616.7	60316.7
	2595.7	69.3662	73.2806	75.9157	83.0842	104.687	76.7775			19.6	78800	65216.7	83383.3	87700	93016.7	59866.7
	2593.78	69.4322	73.3242	75.9595	83.1067	104.707	76.8008			19.62	80183.3	65716.7	83550	89066.7	91833.3	61783.3
	2591.85	69.5022	73.3413	76.0118	83.1361	104.724	76.8379			19.64	78400	64733.3	83950	90800	93983.3	62133.3
	2589.92	69.5744	73.3522	76.0608	83.175	104.754	76.8864			19.66	81216.7	65950	86300	90533.3	95733.3	63050
	2587.99	69.646	73.3819	76.0919	83.2139	104.775	76.9259			19.68	79600	69016.7	86916.7	92000	93816.7	62250
	2586.06	69.7168	73.4293	76.1122	83.2442	104.759	76.947			19.7	80550	67933.3	88150	93383.3	97283.3	63650
	2584.13	69.7841	73.4789	76.1462	83.2675	104.724	76.9723			19.72	82166.7	70116.7	87883.3	93483.3	97400	64450
	2582.2	69.8401	73.5252	76.1982	83.2895	104.712	77.0155			19.74	82100	69516.7	87500	97150	98350	65650
	2580.28	69.8792	73.5692	76.2468	83.3092	104.729	77.0549			19.76	81366.7	71283.3	87850	96866.7	97133.3	66516.7
	2578.35	69.9036	73.6072	76.279	83.3199	104.75	77.0734			19.78	81300	71266.7	89983.3	97200	99483.3	66100
	2576.42	69.9241	73.6342	76.3046	83.323	104.761	77.0858			19.8	80866.7	71316.7	90133.3	99566.7	101133	68450
	2574.49	69.953	73.6543	76.3317	83.3303	104.769	77.1077			19.82	86050	73416.7	92433.3	100833	99666.7	67916.7
	2572.56	69.9939	73.6819	76.3509	83.3461	104.778	77.1337			19.84	84666.7	71866.7	92900	102733	100483	68416.7
	2570.63	70.0452	73.7173	76.3545	83.3649	104.779	77.1588			19.86	85633.3	74950	92183.3	103667	100367	69150
	2568.71	70.0974	73.7411	76.3516	83.38	104.769	77.1853			19.88	87350	75333.3	93833.3	104167	100767	71316.7
	2566.78	70.1352	73.7498	76.3567	83.3873	104.763	77.2065			19.9	87650	76416.7	91983.3	106767	101233	71416.7
	2564.85	70.1599	73.7644	76.3789	83.3911	104.77	77.2147			19.92	86666.7	76950	94300	107733	99983.3	71583.3
	2562.92	70.1861	73.7958	76.4164	83.4048	104.774	77.2232			19.94	87116.7	77166.7	93233.3	107317	102067	71400
	2560.99	70.2186	73.8343	76.4564	83.4308	104.767	77.2486			19.96	88516.7	77966.7	93816.7	107400	102750	72666.7
	2559.06	70.2537	73.8689	76.4861	83.4594	104.773	77.2864			19.98	91350	77700	93883.3	105917	101967	72233.3
	2557.13	70.2886	73.8956	76.5083	83.4908	104.811	77.325			20	92066.7	77800	94750	108200	102833	75450
	2555.21	70.3263	73.9195	76.5344	83.5303	104.854	77.3651			20.02	92200	80400	93566.7	108300	100400	74883.3
	2553.28	70.3773	73.9541	76.5695	83.5688	104.868	77.4067			20.04	92016.7	80466.7	93683.3	110917	101983	74733.3
	2551.35	70.4437	74.0026	76.6162	83.5959	104.851	77.4409			20.06	92550	81616.7	92450	107917	102500	73833.3
	2549.42	70.5096	74.0499	76.6718	83.6143	104.827	77.4647			20.08	91833.3	80700	93216.7	108633	100333	75033.3
	2547.49	70.5599	74.0849	76.7236	83.6225	104.817	77.4843			20.1	92850	80783.3	93083.3	108733	102317	72783.3
	2545.56	70.5978	74.1078	76.769	83.6181	104.825	77.5103			20.12	92716.7	80033.3	91750	108800	99033.3	74650
	2543.64	70.6388	74.1173	76.8124	83.6188	104.841	77.5485			20.14	94000	79750	93033.3	110967	100883	73400
	2541.71	70.6897	74.1201	76.8409	83.6422	104.85	77.5897			20.16	96050	79233.3	89700	107600	97566.7	75250
	2539.78	70.7413	74.1371	76.8457	83.6766	104.856	77.6197			20.18	91200	79350	90450	109967	99583.3	74816.7
	2537.85	70.7841	74.1773	76.8485	83.7013	104.866	77.6388			20.2	94083.3	80883.3	89150	109617	99616.7	73433.3
	2535.92	70.8206	74.2283	76.8712	83.7183	104.88	77.6583			20.22	91416.7	78966.7	88966.7	107950	97466.7	74183.3
	2533.99	70.8584	74.2725	76.9055	83.74	104.892	77.6853			20.24	91916.7	79333.3	89400	108150	96083.3	72233.3
	2532.07	70.8987	74.2981	76.9334	83.7684	104.911	77.7181			20.26	93900	80050	87083.3	105383	95433.3	73783.3
	2530.14	70.9385	74.3121	76.9536	83.7992	104.926	77.7496			20.28	92350	79733.3	87083.3	105850	94750	72566.7
	2528.21	70.9795	74.3362	76.9768	83.8236	104.923	77.7767			20.3	92233.3	77966.7	86650	104983	94833.3	72066.7
	2526.28	71.0219	74.3738	77.01	83.8369	104.914	77.8048			20.32	92433.3	78216.7	84000	102833	96083.3	71650
	2524.35	71.0625	74.4065	77.0504	83.8543	104.921	77.8368			20.34	91083.3	76183.3	84683.3	104333	94150	70650
	2522.42	71.107	74.431	77.0911	83.8873	104.934	77.87			20.36	88816.7	75233.3	85716.7	101650	92983.3	68916.7
	2520.49	71.1606	74.4635	77.1296	83.9192	104.94	77.9107			20.38	91666.7	73266.7	82183.3	99750	90966.7	68366.7
	2518.57	71.2155	74.507	77.1672	83.933	104.937	77.9663			20.4	88516.7	73766.7	82200	99383.3	92116.7	67766.7
	2516.64	71.2624	74.5417	77.2038	83.9378	104.936	78.023			20.42	87333.3	73583.3	82750	97033.3	89916.7	66666.7
	2514.71	71.2983	74.553	77.2395	83.9528	104.947	78.0588			20.44	88816.7	71783.3	80533.3	97583.3	87766.7	66366.7
	2512.78	71.3249	74.5591	77.2776	83.9828	104.968	78.0752			20.46	84950	72166.7	80650	94466.7	87616.7	65683.3
	2510.85	71.3508	74.5894	77.3199	84.0153	104.977	78.094			20.48	84666.7	69216.7	80483.3	94100	85616.7	65916.7
	2508.92	71.3861	74.6418	77.3612	84.0378	104.963	78.1231			20.5	84450	68816.7	78366.7	92516.7	87600	65900
	2507	71.433	74.6959	77.3924	84.0563	104.952	78.1457			20.52	85133.3	71133.3	77983.3	90566.7	87016.7	65616.7
	2505.07	71.4848	74.7458	77.4086	84.0852	104.965	78.1585			20.54	84816.7	69083.3	77666.7	90250	84683.3	63700
	2503.14	71.5316	74.7875	77.42	84.1248	104.993	78.181			20.56	82416.7	66083.3	78633.3	89016.7	85900	62466.7
	2501.21	71.5708	74.8107	77.4448	84.1617	105.015	78.2169			20.58	82466.7	67966.7	76933.3	86733.3	85466.7	61883.3
	2499.28	71.6097	74.8189	77.4831	84.1808	105.025	78.2537			20.6	81416.7	67516.7	74783.3	88133.3	83050	61033.3
	2497.35	71.654	74.8234	77.516	84.1738	105.029	78.2901			20.62	81366.7	66683.3	78066.7	87966.7	81833.3	60566.7
	2495.42	71.6988	74.8299	77.5378	84.1516	105.033	78.3287			20.64	80066.7	62716.7	76683.3	87316.7	82916.7	60333.3
	2493.5	71.7379	74.846	77.5677	84.1414	105.033	78.3673			20.66	78450	64466.7	75750	83583.3	80916.7	60183.3
	2491.57	71.776	74.8785	77.6175	84.1573	105.028	78.402			20.68	78000	63450	74000	83400	81416.7	60333.3
	2489.64	71.8239	74.9185	77.6736	84.1855	105.024	78.4311			20.7	76750	65683.3	75050	82233.3	80383.3	61633.3
	2487.71	71.8832	74.9526	77.724	84.2147	105.027	78.4633			20.72	76350	62083.3	73650	81700	80983.3	60300
	2485.78	71.9431	74.9838	77.7727	84.2567	105.038	78.5042			20.74	76966.7	63350	75200	83216.7	79916.7	60150
	2483.85	71.9904	75.0225	77.8193	84.3124	105.056	78.541			20.76	75516.7	63016.7	73450	79183.3	79350	58416.7
	2481.93	72.0232	75.065	77.8535	84.3585	105.076	78.5658			20.78	75533.3	62450	71733.3	78866.7	79466.7	59950
	2480	72.0546	75.1029	77.8766	84.3898	105.086	78.5905			20.8	75683.3	63866.7	73800	80400	80916.7	57933.3
	2478.07	72.0963	75.139	77.9008	84.4215	105.074	78.6238			20.82	76416.7	63250	73166.7	79650	76866.7	59650
	2476.14	72.1415	75.1728	77.929	84.4488	105.052	78.6614			20.84	74533.3	62333.3	73533.3	78050	78950	57950
	2474.21	72.1798	75.1953	77.9574	84.4626	105.048	78.7012			20.86	73566.7	61950	75433.3	78733.3	77500	57833.3
	2472.28	72.2207	75.2127	77.9895	84.4813	105.066	78.7441			20.88	74183.3	62866.7	73283.3	76850	77450	58933.3
	2470.35	72.2816	75.2419	78.0316	84.5165	105.088	78.7814			20.9	74250	61783.3	72766.7	78333.3	79333.3	56816.7
	2468.43	72.3571	75.2833	78.0774	84.5513	105.107	78.8034			20.92	75483.3	62716.7	72300	75850	77583.3	57516.7
	2466.5	72.4216	75.3229	78.1121	84.5717	105.123	78.8205			20.94	74800	60500	75550	76383.3	76833.3	57483.3
	2464.57	72.4635	75.3552	78.1353	84.5816	105.133	78.8498			20.96	75100	62600	72700	75633.3	78216.7	56033.3
	2462.64	72.496	75.3874	78.1608	84.5919	105.132	78.884			20.98	73150	60733.3	72083.3	74300	76750	56400
	2460.71	72.5335	75.4227	78.193	84.6102	105.119	78.9095			21	74100	61933.3	73550	75466.7	75266.7	57150
	2458.78	72.5776	75.456	78.2248	84.634	105.109	78.942			21.02	73600	61050	70533.3	73566.7	79450	56466.7
	2456.86	72.6201	75.4839	78.2525	84.6503	105.117	78.9995			21.04	72966.7	59833.3	72833.3	73766.7	77000	54716.7
	2454.93	72.6519	75.5006	78.2802	84.6535	105.13	79.0556			21.06	73150	60266.7	71966.7	74950	78750	55416.7
	2453	72.6772	75.5045	78.312	84.6531	105.121	79.0747			21.08	73566.7	60216.7	71716.7	74600	77333.3	55700
	2451.07	72.7101	75.516	78.3509	84.6566	105.098	79.0734			21.1	74183.3	58466.7	71500	75000	77100	55833.3
	2449.14	72.754	75.5508	78.3962	84.6619	105.095	79.0871			21.12	73150	59350	71283.3	73550	75233.3	55900
	2447.21	72.8033	75.5945	78.441	84.6769	105.114	79.1154			21.14	73166.7	60333.3	72416.7	72483.3	76683.3	56483.3
	2445.28	72.8554	75.6357	78.48	84.7126	105.13	79.1447			21.16	71950	61666.7	70633.3	73350	76650	55700
	2443.36	72.9038	75.6823	78.5142	84.7575	105.141	79.1783			21.18	72466.7	59633.3	71316.7	73200	77483.3	55083.3
	2441.43	72.9429	75.7286	78.5416	84.7934	105.158	79.2153			21.2	73400	59116.7	71566.7	72516.7	75550	56466.7
	2439.5	72.9813	75.7558	78.5615	84.8221	105.172	79.2404			21.22	71750	58316.7	69233.3	72066.7	76083.3	54400
	2437.57	73.0231	75.7669	78.5801	84.8511	105.174	79.2488			21.24	74433.3	58250	71350	72416.7	75766.7	54666.7
	2435.64	73.0585	75.7788	78.5994	84.8745	105.171	79.2645			21.26	72850	61133.3	71400	73433.3	75483.3	57116.7
	2433.71	73.0875	75.7929	78.6158	84.8833	105.167	79.3078			21.28	71033.3	58750	71516.7	71483.3	75566.7	57916.7
	2431.79	73.1171	75.8021	78.6351	84.8759	105.15	79.3565			21.3	73833.3	59750	72300	71800	76783.3	57066.7
	2429.86	73.1427	75.8138	78.6674	84.8645	105.121	79.379			21.32	73316.7	59716.7	72783.3	73150	76300	55366.7
	2427.93	73.1632	75.8356	78.7079	84.8739	105.1	79.384			21.34	71433.3	60350	71616.7	73500	75283.3	55600
	2426	73.1904	75.8623	78.7463	84.91	105.109	79.3999			21.36	71866.7	59383.3	73016.7	74083.3	74750	55366.7
	2424.07	73.2356	75.8913	78.7776	84.9475	105.137	79.4338			21.38	72116.7	61333.3	71633.3	72983.3	75450	56333.3
	2422.14	73.297	75.9279	78.7986	84.9728	105.158	79.4768			21.4	72066.7	60433.3	70433.3	74433.3	74800	56200
	2420.21	73.358	75.9711	78.8161	84.9972	105.167	79.5246			21.42	72450	60533.3	70000	72533.3	75700	56566.7
	2418.29	73.398	76.0105	78.8473	85.0188	105.173	79.5744			21.44	72133.3	60550	72200	73633.3	77633.3	56666.7
	2416.36	73.4185	76.0398	78.8968	85.0235	105.175	79.6133			21.46	73466.7	60250	72183.3	73533.3	76416.7	55566.7
	2414.43	73.4459	76.0636	78.9497	85.0212	105.171	79.6318			21.48	72783.3	61283.3	70500	73966.7	75233.3	58150
	2412.5	73.4909	76.0889	78.9882	85.0359	105.166	79.6411			21.5	72700	60216.7	70750	72633.3	76250	57550
	2410.57	73.5336	76.1193	79.0085	85.0697	105.166	79.6593			21.52	72883.3	61300	71900	72550	75083.3	55400
	2408.64	73.5587	76.1539	79.0218	85.1057	105.175	79.6892			21.54	72083.3	58216.7	69483.3	72333.3	75800	56616.7
	2406.72	73.5744	76.186	79.0388	85.1303	105.191	79.7187			21.56	72233.3	59533.3	71550	70866.7	74283.3	55933.3
	2404.79	73.5978	76.2115	79.0613	85.1386	105.206	79.7426			21.58	74266.7	59716.7	70450	72816.7	75833.3	56200
	2402.86	73.6371	76.2364	79.0872	85.1391	105.201	79.7708			21.6	73266.7	59283.3	70766.7	72433.3	77133.3	55683.3
	2400.93	73.6817	76.2611	79.1141	85.1499	105.174	79.8096			21.62	71583.3	60016.7	70783.3	69950	74950	56283.3
	2399	73.7146	76.278	79.1404	85.1732	105.15	79.8516			21.64	72300	59133.3	71816.7	72383.3	73716.7	55150
	2397.07	73.7344	76.292	79.1659	85.1923	105.14	79.8822			21.66	71283.3	59266.7	70950	73500	75500	55400
	2395.14	73.7533	76.3133	79.1887	85.2008	105.135	79.8915			21.68	72466.7	59733.3	71450	73300	74300	54516.7
	2393.22	73.7751	76.3347	79.2077	85.2106	105.129	79.8916			21.7	71483.3	60200	71700	71700	73516.7	56550
	2391.29	73.786	76.3482	79.2238	85.2275	105.125	79.9054			21.72	70833.3	58866.7	72300	71583.3	71900	53816.7
	2389.36	73.776	76.3651	79.2387	85.2458	105.125	79.9312			21.74	71566.7	58333.3	71633.3	72450	74633.3	55000
	2387.43	73.7589	76.3855	79.2544	85.2605	105.122	79.947			21.76	71233.3	58566.7	72250	71383.3	76383.3	57166.7
	2385.5	73.7494	76.3817	79.2676	85.2716	105.098	79.9438			21.78	73583.3	61200	72500	71366.7	74700	55566.7
	2383.57	73.735	76.3381	79.2607	85.2856	105.038	79.9271			21.8	71350	61533.3	71916.7	71383.3	74150	54933.3
	2381.65	73.6954	76.2728	79.2147	85.3111	104.944	79.8997			21.82	73533.3	58183.3	72266.7	70916.7	74833.3	56116.7
	2379.72	73.6269	76.209	79.1363	85.3457	104.824	79.8615			21.84	69783.3	58266.7	69916.7	70100	73800	55666.7
	2377.79	73.5412	76.1569	79.0542	85.3799	104.689	79.8095			21.86	70933.3	59500	71600	70133.3	74550	55350
	2375.86	73.4583	76.1182	78.9906	85.4102	104.56	79.731			21.88	71683.3	58950	70233.3	70716.7	74000	55583.3
	2373.93	73.3881	76.0765	78.9505	85.4467	104.46	79.6297			21.9	72033.3	58916.7	69550	71550	73466.7	56366.7
	2372	73.3166	76.0081	78.9356	85.5117	104.407	79.5535			21.92	72150	59266.7	71400	71350	73400	56516.7
	2370.07	73.2384	75.9213	78.9276	85.6209	104.384	79.5452			21.94	72750	58966.7	70766.7	69033.3	74516.7	56066.7
	2368.15	73.1728	75.8443	78.8891	85.7603	104.34	79.5704			21.96	72366.7	58866.7	69833.3	70583.3	71733.3	56300
	2366.22	73.1257	75.7896	78.8098	85.8982	104.265	79.5748			21.98	71700	59900	70233.3	71300	73983.3	55950
	2364.29	73.0769	75.76	78.7289	85.9944	104.217	79.5749			22	72300	59183.3	69783.3	70900	72516.7	55000
	2362.36	73.0165	75.7561	78.7082	86.0269	104.229	79.6049			22.02	72266.7	60083.3	70816.7	71033.3	73366.7	54933.3
	2360.43	72.9695	75.7792	78.7573	86.0418	104.276	79.6386			22.04	71050	59183.3	70366.7	70900	73816.7	55650
	2358.5	72.9932	75.8443	78.8126	86.0953	104.332	79.6488			22.06	71350	57783.3	70066.7	71733.3	74783.3	55033.3
	2356.58	73.1123	75.9722	78.8631	86.1497	104.428	79.682			22.08	72650	59083.3	69183.3	70600	73033.3	54333.3
	2354.65	73.2819	76.1497	78.9806	86.1397	104.63	79.7925			22.1	72433.3	59100	70216.7	71666.7	72533.3	55833.3
	2352.72	73.4634	76.3075	79.1662	86.067	104.88	79.9515			22.12	71333.3	59400	70700	70300	72800	54950
	2350.79	73.6142	76.3808	79.3103	85.9678	104.996	80.0662			22.14	70883.3	58616.7	71366.7	71416.7	73100	55966.7
	2348.86	73.6659	76.3616	79.3265	85.8683	104.887	80.0707			22.16	71366.7	58833.3	70366.7	71016.7	72866.7	55500
	2346.93	73.5942	76.2862	79.2225	85.793	104.611	79.9685			22.18	71466.7	59533.3	69083.3	70016.7	70883.3	55966.7
	2345	73.466	76.2332	79.0927	85.7761	104.324	79.8335			22.2	71916.7	58816.7	69066.7	70650	72316.7	56183.3
	2343.08	73.4026	76.265	79.0511	85.8232	104.212	79.7739			22.22	70750	58383.3	69200	70233.3	73150	56266.7
	2341.15	73.4303	76.3234	79.0867	85.8913	104.28	79.8042			22.24	71900	60766.7	70466.7	69533.3	73216.7	54900
	2339.22	73.4759	76.3456	79.1282	85.9698	104.385	79.8519			22.26	70750	58400	68716.7	69516.7	73216.7	54000
	2337.29	73.5064	76.3576	79.1715	86.0517	104.459	79.8924			22.28	70000	59750	70150	70700	72483.3	53016.7
	2335.36	73.5192	76.3683	79.2096	86.0714	104.49	79.9394			22.3	70483.3	58950	70583.3	68616.7	70883.3	54416.7
	2333.43	73.5085	76.3544	79.2103	86.0012	104.49	79.993			22.32	69766.7	57916.7	69750	68983.3	72550	53233.3
	2331.51	73.497	76.3318	79.1789	85.9229	104.501	80.0532			22.34	70183.3	58516.7	70600	67633.3	72466.7	53500
	2329.58	73.5263	76.3584	79.1739	85.9241	104.54	80.1135			22.36	70533.3	58050	69600	67633.3	72216.7	54583.3
	2327.65	73.5998	76.4426	79.2274	85.98	104.573	80.1478			22.38	70333.3	57283.3	68283.3	69133.3	72866.7	55500
	2325.72	73.6809	76.5297	79.3013	86.0008	104.57	80.1604			22.4	69516.7	58033.3	70233.3	69383.3	70500	53883.3
	2323.79	73.7416	76.5946	79.3572	85.9474	104.552	80.1859			22.42	70700	58650	68116.7	69166.7	71116.7	55750
	2321.86	73.7939	76.662	79.4006	85.8602	104.561	80.2293			22.44	69133.3	56633.3	69100	69750	72200	56416.7
	2319.93	73.8575	76.745	79.4474	85.7954	104.621	80.2683			22.46	70400	60116.7	69366.7	68350	71683.3	55566.7
	2318.01	73.9205	76.824	79.4937	85.7686	104.708	80.3041			22.48	70316.7	56100	67916.7	68383.3	72450	55716.7
	2316.08	73.9627	76.8795	79.5269	85.7738	104.766	80.3498			22.5	70350	57466.7	67216.7	68983.3	70116.7	55100
	2314.15	73.9896	76.9094	79.5557	85.7996	104.763	80.3917			22.52	68483.3	56500	67550	69750	72066.7	55550
	2312.22	74.0264	76.9167	79.5944	85.8205	104.738	80.4068			22.54	69283.3	57233.3	67550	68083.3	70950	53166.7
	2310.29	74.0834	76.9135	79.627	85.8136	104.736	80.409			22.56	70100	56050	68966.7	69166.7	70500	53283.3
	2308.36	74.1401	76.9284	79.6431	85.7836	104.742	80.4426			22.58	68600	57433.3	66800	70266.7	70100	54150
	2306.44	74.1804	76.9762	79.6665	85.7514	104.733	80.5116			22.6	68100	57250	70366.7	67833.3	71033.3	55333.3
	2304.51	74.212	77.03	79.7024	85.735	104.72	80.5651			22.62	69383.3	56216.7	68483.3	68266.7	69966.7	54883.3
	2302.58	74.236	77.0622	79.7284	85.7388	104.717	80.5744			22.64	69733.3	55733.3	68816.7	70533.3	70150	53483.3
	2300.65	74.2392	77.0806	79.7414	85.7458	104.717	80.567			22.66	67233.3	57183.3	69216.7	68616.7	70400	54150
	2298.72	74.2247	77.1008	79.7485	85.7308	104.71	80.5745			22.68	67333.3	57483.3	67666.7	69433.3	72233.3	55883.3
	2296.79	74.2177	77.127	79.7451	85.6911	104.693	80.593			22.7	67183.3	57033.3	70016.7	68450	70466.7	53483.3
	2294.86	74.2322	77.1639	79.7394	85.6538	104.671	80.6028			22.72	67816.7	56300	68566.7	71000	71300	56400
	2292.94	74.2539	77.2084	79.7503	85.6433	104.651	80.6022			22.74	67216.7	56433.3	68833.3	69083.3	72450	54950
	2291.01	74.2679	77.2385	79.7721	85.6481	104.645	80.6126			22.76	67300	56750	67550	70266.7	70650	53583.3
	2289.08	74.2819	77.2459	79.7906	85.6335	104.657	80.6477			22.78	68000	57283.3	68500	69450	72800	55900
	2287.15	74.3059	77.2552	79.8136	85.5912	104.665	80.6916			22.8	68716.7	56233.3	67216.7	68066.7	73766.7	54933.3
	2285.22	74.3326	77.2798	79.8426	85.5549	104.652	80.7203			22.82	68366.7	56183.3	69566.7	70366.7	71883.3	54533.3
	2283.29	74.3515	77.2966	79.8572	85.5544	104.635	80.7289			22.84	68183.3	57266.7	69000	70016.7	70450	54883.3
	2281.37	74.363	77.2897	79.8521	85.5816	104.626	80.7248			22.86	69800	58416.7	71316.7	70266.7	71850	56933.3
	2279.44	74.3715	77.2723	79.8432	85.6114	104.604	80.7124			22.88	67666.7	58116.7	69933.3	69750	70900	56266.7
	2277.51	74.3766	77.2591	79.8348	85.6253	104.568	80.6956			22.9	68500	58833.3	69033.3	69683.3	72016.7	55500
	2275.58	74.3737	77.2577	79.8225	85.6104	104.55	80.6858			22.92	68016.7	57166.7	69400	70266.7	71916.7	54750
	2273.65	74.3584	77.2769	79.8118	85.5758	104.554	80.6935			22.94	68666.7	59050	68683.3	71616.7	71133.3	58683.3
	2271.72	74.3327	77.3056	79.8071	85.5547	104.547	80.7115			22.96	68150	60116.7	70116.7	71833.3	73216.7	56766.7
	2269.79	74.3084	77.3162	79.8044	85.5593	104.518	80.7219			22.98	69316.7	59950	69583.3	72383.3	73816.7	56416.7
	2267.87	74.2936	77.3075	79.7992	85.568	104.477	80.7249			23	67900	58633.3	71000	71766.7	73600	56683.3
	2265.94	74.2827	77.3063	79.7875	85.5639	104.438	80.7314			23.02	67616.7	57433.3	69816.7	72316.7	73900	55000
	2264.01	74.2749	77.3187	79.7734	85.5448	104.412	80.7351			23.04	69300	59333.3	69683.3	71733.3	72000	55816.7
	2262.08	74.2758	77.3246	79.7682	85.5171	104.399	80.7282			23.06	68716.7	56866.7	69333.3	72233.3	73066.7	54583.3
	2260.15	74.2804	77.3232	79.7712	85.501	104.394	80.7185			23.08	67800	57616.7	70866.7	70733.3	72033.3	56666.7
	2258.22	74.2805	77.3316	79.7729	85.5039	104.396	80.715			23.1	68816.7	57116.7	71800	71750	71433.3	58133.3
	2256.3	74.2714	77.341	79.7746	85.5036	104.39	80.7202			23.12	65066.7	58333.3	71766.7	72550	73300	54566.7
	2254.37	74.2532	77.3315	79.7721	85.4865	104.364	80.7292			23.14	68366.7	56733.3	70600	73933.3	73733.3	56083.3
	2252.44	74.2413	77.3156	79.7518	85.4683	104.333	80.732			23.16	67966.7	59650	71283.3	73000	76016.7	56600
	2250.51	74.2469	77.3168	79.7254	85.4617	104.314	80.7296			23.18	69550	58933.3	72816.7	72583.3	75666.7	56133.3
	2248.58	74.2553	77.3316	79.7155	85.4557	104.307	80.7338			23.2	67333.3	60466.7	72283.3	74883.3	75366.7	54916.7
	2246.65	74.2511	77.3468	79.7122	85.4397	104.304	80.7476			23.22	68883.3	59866.7	75033.3	74016.7	77066.7	58133.3
	2244.72	74.2382	77.357	79.703	85.4246	104.287	80.7637			23.24	68316.7	60166.7	74716.7	76200	77016.7	57100
	2242.8	74.222	77.3544	79.7011	85.4251	104.253	80.7785			23.26	67033.3	59533.3	73750	77050	77166.7	57800
	2240.87	74.2034	77.3389	79.7069	85.4329	104.217	80.788			23.28	68850	59500	74866.7	75200	77116.7	59366.7
	2238.94	74.1913	77.3317	79.7066	85.43	104.193	80.7852			23.3	70133.3	60116.7	74383.3	76066.7	78016.7	57850
	2237.01	74.1873	77.3443	79.7067	85.4086	104.176	80.7759			23.32	71283.3	61216.7	74033.3	79433.3	79416.7	59650
	2235.08	74.1741	77.3575	79.712	85.3765	104.146	80.7742			23.34	70366.7	63266.7	78083.3	79383.3	79183.3	59183.3
	2233.15	74.1458	77.3581	79.7054	85.3565	104.103	80.7824			23.36	70966.7	63466.7	76483.3	80350	79883.3	60666.7
	2231.23	74.122	77.3594	79.6853	85.3628	104.075	80.7938			23.38	71200	63816.7	74100	81166.7	82616.7	61983.3
	2229.3	74.1145	77.3664	79.6655	85.3804	104.076	80.8039			23.4	70566.7	62733.3	77000	80166.7	81483.3	61566.7
	2227.37	74.1166	77.3643	79.6475	85.389	104.089	80.8077			23.42	70600	62850	76200	81333.3	79466.7	60033.3
	2225.44	74.1226	77.3568	79.6356	85.3834	104.085	80.8			23.44	72966.7	62816.7	79400	80966.7	80783.3	61483.3
	2223.51	74.1281	77.365	79.6327	85.3642	104.047	80.787			23.46	71816.7	64450	77533.3	81816.7	81183.3	61100
	2221.58	74.1241	77.3769	79.6223	85.3444	103.99	80.7836			23.48	73366.7	64600	79550	84866.7	80750	62900
	2219.65	74.1061	77.3649	79.6042	85.3447	103.95	80.7869			23.5	74066.7	64150	80200	86083.3	84216.7	62566.7
	2217.73	74.0762	77.341	79.5979	85.3537	103.934	80.7772			23.52	73816.7	65300	79366.7	85766.7	83433.3	62933.3
	2215.8	74.0359	77.3224	79.5955	85.3395	103.913	80.7559			23.54	73800	64516.7	79216.7	86300	81666.7	65666.7
	2213.87	73.9912	77.295	79.5781	85.3034	103.875	80.7479			23.56	73000	65016.7	80516.7	86916.7	82316.7	62800
	2211.94	73.9585	77.2631	79.5612	85.2707	103.834	80.763			23.58	74050	67683.3	77550	86916.7	81800	65183.3
	2210.01	73.9449	77.2561	79.5575	85.2508	103.812	80.7838			23.6	74416.7	66283.3	79666.7	86916.7	82533.3	63733.3
	2208.08	73.9357	77.2678	79.5397	85.2425	103.812	80.7934			23.62	74050	68416.7	79066.7	88500	85133.3	63383.3
	2206.16	73.919	77.2665	79.4962	85.2461	103.814	80.7942			23.64	74750	69400	77916.7	87133.3	82616.7	64450
	2204.23	73.8967	77.2526	79.4583	85.248	103.796	80.7959			23.66	75766.7	67650	79250	88716.7	82500	64350
	2202.3	73.8716	77.243	79.4393	85.2288	103.765	80.798			23.68	77566.7	69716.7	80033.3	89066.7	82100	64866.7
	2200.37	73.8502	77.232	79.4189	85.1911	103.73	80.7893			23.7	76750	69316.7	79566.7	90183.3	82516.7	66950
	2198.44	73.8381	77.213	79.3919	85.1548	103.697	80.767			23.72	75450	68266.7	79483.3	87700	82016.7	65766.7
	2196.51	73.8245	77.1989	79.3701	85.1336	103.668	80.75			23.74	77583.3	70316.7	76616.7	90950	81750	65233.3
	2194.58	73.7991	77.1949	79.3558	85.1288	103.645	80.751			23.76	77450	69950	77816.7	89600	79566.7	66383.3
	2192.66	73.7728	77.1951	79.3448	85.13	103.635	80.7576			23.78	76250	69433.3	76450	88266.7	80033.3	63966.7
	2190.73	73.7583	77.2057	79.3303	85.1201	103.633	80.7608			23.8	77250	68366.7	78416.7	86700	82583.3	64433.3
	2188.8	73.7522	77.225	79.3075	85.0982	103.624	80.769			23.82	76333.3	68333.3	76916.7	86133.3	79866.7	64733.3
	2186.87	73.7427	77.2254	79.2945	85.0816	103.6	80.7881			23.84	75900	67066.7	75000	87066.7	74933.3	64783.3
	2184.94	73.7195	77.2012	79.305	85.0754	103.56	80.8096			23.86	77050	67950	75233.3	86933.3	78700	63633.3
	2183.01	73.6857	77.1861	79.3122	85.0688	103.517	80.8185			23.88	76233.3	67150	76533.3	87083.3	78633.3	63750
	2181.09	73.6596	77.192	79.298	85.058	103.491	80.8095			23.9	76300	65650	75716.7	85716.7	76350	63333.3
	2179.16	73.6535	77.1943	79.2875	85.0429	103.477	80.7966			23.92	76450	67050	72733.3	83483.3	75833.3	62616.7
	2177.23	73.6621	77.1891	79.2917	85.0266	103.452	80.7983			23.94	76250	66733.3	72366.7	84216.7	76533.3	62416.7
	2175.3	73.6706	77.1913	79.2881	85.0283	103.417	80.8182			23.96	73166.7	64900	72850	83016.7	74450	61216.7
	2173.37	73.6647	77.1892	79.2675	85.0541	103.395	80.8454			23.98	73666.7	64716.7	71000	82916.7	75283.3	60450
	2171.44	73.6409	77.1731	79.2423	85.0734	103.389	80.8676			24	74316.7	64383.3	69400	83900	72733.3	60416.7
	2169.51	73.6111	77.1649	79.222	85.0617	103.386	80.8802			24.02	73433.3	64116.7	68633.3	81000	72516.7	59550
	2167.59	73.5941	77.1719	79.2159	85.0349	103.375	80.887			24.04	72366.7	62683.3	69266.7	81550	73050	60633.3
	2165.66	73.5983	77.1781	79.2307	85.0184	103.355	80.8857			24.06	72500	61466.7	69050	80933.3	71500	59166.7
	2163.73	73.6132	77.1894	79.2503	85.0135	103.33	80.8708			24.08	71250	60900	67933.3	78050	71433.3	58900
	2161.8	73.6205	77.218	79.2585	85.0176	103.303	80.8542			24.1	69316.7	59750	66150	76833.3	69216.7	60033.3
	2159.87	73.6147	77.2437	79.2596	85.0322	103.27	80.8528			24.12	69833.3	61416.7	65766.7	76716.7	68583.3	57316.7
	2157.94	73.6073	77.2461	79.2533	85.0387	103.232	80.8672			24.14	70900	61083.3	67883.3	74433.3	68666.7	56583.3
	2156.02	73.6107	77.2416	79.2344	85.019	103.201	80.8918			24.16	69083.3	61133.3	67566.7	73000	69650	58383.3
	2154.09	73.6204	77.2482	79.2173	84.9874	103.186	80.9155			24.18	67583.3	59300	66133.3	74400	69116.7	56300
	2152.16	73.6235	77.2534	79.2152	84.9631	103.18	80.9226			24.2	66366.7	58533.3	65783.3	74750	66716.7	56450
	2150.23	73.6145	77.2456	79.2195	84.9459	103.176	80.9224			24.22	67100	56166.7	65433.3	71633.3	65566.7	54116.7
	2148.3	73.5962	77.234	79.228	84.9353	103.167	80.9378			24.24	67633.3	56600	66033.3	69500	69233.3	54483.3
	2146.37	73.5781	77.2193	79.2447	84.9407	103.156	80.9598			24.26	67500	56000	63900	68733.3	68016.7	54333.3
	2144.45	73.5732	77.1986	79.2543	84.9619	103.143	80.9662			24.28	64116.7	55750	64950	69083.3	68283.3	54116.7
	2142.52	73.5831	77.1925	79.2426	84.9837	103.12	80.9589			24.3	65016.7	54566.7	64966.7	67850	66633.3	52366.7
	2140.59	73.5957	77.2094	79.221	84.9921	103.09	80.9533			24.32	65016.7	55283.3	63316.7	68516.7	66516.7	54250
	2138.66	73.6019	77.2213	79.2057	84.9826	103.063	80.958			24.34	64350	54800	64516.7	67016.7	67300	53300
	2136.73	73.6035	77.2216	79.1999	84.9622	103.047	80.9659			24.36	62950	54666.7	64083.3	66400	64950	52850
	2134.8	73.6047	77.2406	79.1955	84.9469	103.031	80.968			24.38	61816.7	52616.7	64233.3	68000	66483.3	52350
	2132.87	73.5995	77.2746	79.1814	84.9397	103.006	80.9738			24.4	62133.3	54366.7	63716.7	66400	66233.3	51116.7
	2130.95	73.5797	77.2861	79.1607	84.925	102.965	80.9947			24.42	62233.3	53566.7	64950	65883.3	65316.7	52433.3
	2129.02	73.5528	77.2754	79.1489	84.8995	102.912	81.0162			24.44	62883.3	53133.3	63583.3	67200	66583.3	51866.7
	2127.09	73.5362	77.2635	79.1479	84.8814	102.871	81.0251			24.46	62150	52416.7	63016.7	67650	64916.7	50683.3
	2125.16	73.5313	77.2398	79.1456	84.879	102.859	81.0342			24.48	61633.3	53133.3	62833.3	66133.3	64266.7	51550
	2123.23	73.5272	77.202	79.1412	84.8789	102.865	81.0491			24.5	60633.3	53900	62516.7	66500	66000	51600
	2121.3	73.5214	77.1821	79.1431	84.867	102.863	81.0492			24.52	63150	55050	64916.7	63983.3	66150	52266.7
	2119.38	73.5198	77.1886	79.146	84.8454	102.844	81.0336			24.54	61966.7	53116.7	63483.3	63800	66583.3	53366.7
	2117.45	73.524	77.1943	79.138	84.8293	102.823	81.0346			24.56	59966.7	54316.7	63366.7	64983.3	65833.3	52966.7
	2115.52	73.5287	77.1973	79.1203	84.8269	102.807	81.0616			24.58	59383.3	52483.3	64966.7	66266.7	65866.7	51550
	2113.59	73.5281	77.2171	79.103	84.8325	102.783	81.0858			24.6	60016.7	53733.3	63100	66316.7	68483.3	50733.3
	2111.66	73.5236	77.2379	79.0952	84.8391	102.758	81.0926			24.62	59566.7	51400	63250	66683.3	65566.7	51366.7
	2109.73	73.52	77.2375	79.1018	84.843	102.743	81.0928			24.64	60850	53183.3	64766.7	67383.3	67683.3	51633.3
	2107.8	73.5153	77.2352	79.1189	84.8405	102.728	81.0884			24.66	60633.3	53400	64750	68633.3	66166.7	50733.3
	2105.88	73.5068	77.2486	79.1368	84.8366	102.709	81.0771			24.68	61066.7	53100	63483.3	66950	65700	51700
	2103.95	73.501	77.2642	79.146	84.8432	102.69	81.0748			24.7	59483.3	53866.7	64266.7	68883.3	65850	54116.7
	2102.02	73.5083	77.2809	79.1381	84.8596	102.672	81.0938			24.72	60316.7	54500	65116.7	67883.3	69650	52533.3
	2100.09	73.5279	77.3035	79.1184	84.8734	102.655	81.1196			24.74	62083.3	54716.7	65533.3	66866.7	67966.7	53033.3
	2098.16	73.5493	77.3093	79.1076	84.8765	102.634	81.1369			24.76	61716.7	54150	67516.7	67916.7	68783.3	52516.7
	2096.23	73.5652	77.2978	79.1175	84.8632	102.615	81.1513			24.78	62200	54200	66616.7	67583.3	69850	54816.7
	2094.31	73.573	77.3073	79.1328	84.8347	102.603	81.1681			24.8	61750	55200	66566.7	70350	68950	53433.3
	2092.38	73.5728	77.3385	79.1328	84.812	102.6	81.176			24.82	65316.7	55866.7	67683.3	69400	68983.3	52700
	2090.45	73.5698	77.3544	79.1219	84.815	102.606	81.172			24.84	63416.7	54983.3	67283.3	70083.3	70150	55250
	2088.52	73.5697	77.3598	79.1175	84.8329	102.614	81.1751			24.86	64116.7	55083.3	68116.7	70733.3	72916.7	54533.3
	2086.59	73.5738	77.3788	79.1192	84.8453	102.6	81.1914			24.88	62583.3	55150	67783.3	72933.3	70616.7	55700
	2084.66	73.5773	77.3863	79.1182	84.8495	102.559	81.2057			24.9	64766.7	55200	68416.7	71600	71566.7	56266.7
	2082.73	73.578	77.3615	79.1161	84.8457	102.516	81.2136			24.92	62716.7	56350	68316.7	70733.3	71050	56400
	2080.81	73.5813	77.3391	79.1191	84.8271	102.488	81.2278			24.94	63350	56950	68983.3	72716.7	72466.7	55266.7
	2078.88	73.5887	77.339	79.1271	84.8036	102.47	81.2509			24.96	64033.3	56350	70250	74116.7	72616.7	56816.7
	2076.95	73.5937	77.3353	79.1309	84.7939	102.444	81.2616			24.98	64266.7	57033.3	70300	75300	73733.3	57833.3
	2075.02	73.5946	77.328	79.123	84.7932	102.398	81.2529			25	65116.7	57450	70516.7	75733.3	72850	57650
	2073.09	73.5945	77.3453	79.1107	84.7892	102.354	81.248			25.02	66133.3	56283.3	69983.3	76383.3	73566.7	58650
	2071.16	73.5955	77.3726	79.1058	84.7893	102.342	81.2527			25.04	66433.3	58466.7	73066.7	78283.3	72183.3	58833.3
	2069.24	73.5978	77.377	79.1112	84.8	102.351	81.2473			25.06	65833.3	59783.3	71166.7	76866.7	73716.7	59583.3
	2067.31	73.5979	77.3764	79.1252	84.8117	102.36	81.2351			25.08	68266.7	60333.3	70433.3	78416.7	74933.3	58083.3
	2065.38	73.5944	77.3993	79.1409	84.8162	102.367	81.2392			25.1	67616.7	61016.7	72700	77283.3	74816.7	60650
	2063.45	73.5909	77.4195	79.1476	84.8101	102.369	81.2571			25.12	66800	61400	71366.7	81400	73500	60533.3
	2061.52	73.5899	77.4087	79.146	84.7928	102.351	81.2694			25.14	66016.7	60900	70116.7	78050	73650	61083.3
	2059.59	73.5946	77.3935	79.1448	84.7772	102.317	81.2777			25.16	68316.7	61850	72216.7	77916.7	73733.3	59333.3
	2057.66	73.6055	77.3982	79.1412	84.7758	102.289	81.2857			25.18	70066.7	61466.7	71633.3	79316.7	73533.3	61266.7
	2055.74	73.6139	77.4119	79.1319	84.779	102.273	81.2832			25.2	68116.7	64000	70683.3	80366.7	72166.7	59950
	2053.81	73.6143	77.4266	79.1318	84.7754	102.261	81.275			25.22	69650	62500	71416.7	81383.3	72983.3	61150
	2051.88	73.6166	77.4379	79.1485	84.7743	102.255	81.2794			25.24	67716.7	61216.7	71116.7	80500	71883.3	59566.7
	2049.95	73.6324	77.4272	79.1671	84.787	102.25	81.2944			25.26	67366.7	62600	72550	79550	72516.7	60300
	2048.02	73.6548	77.4014	79.1829	84.8087	102.231	81.3022			25.28	68800	62716.7	67750	79650	73516.7	60983.3
	2046.09	73.6653	77.3996	79.1989	84.8281	102.209	81.301			25.3	69283.3	61833.3	71800	80216.7	72300	59683.3
	2044.17	73.6612	77.4282	79.2027	84.8362	102.206	81.3045			25.32	66900	61533.3	71116.7	79683.3	70383.3	58533.3
	2042.24	73.6665	77.4609	79.1951	84.8286	102.22	81.316			25.34	67616.7	60950	68416.7	79400	71150	61266.7
	2040.31	73.6985	77.4991	79.1967	84.819	102.23	81.3284			25.36	67550	62400	69100	80116.7	70716.7	59550
	2038.38	73.737	77.5524	79.2114	84.8303	102.216	81.3421			25.38	67950	63133.3	67166.7	78183.3	69966.7	59183.3
	2036.45	73.7576	77.5952	79.2349	84.8589	102.185	81.3585			25.4	69950	61716.7	69333.3	77000	69050	56666.7
	2034.52	73.7682	77.6055	79.2644	84.8785	102.16	81.366			25.42	67383.3	61300	66316.7	79733.3	69950	60266.7
	2032.59	73.7776	77.5893	79.27	84.8705	102.131	81.3483			25.44	69383.3	59316.7	66766.7	78350	68483.3	58633.3
	2030.67	73.7444	77.5279	79.204	84.812	102.026	81.2968			25.46	67333.3	60700	68083.3	76900	66633.3	58750
	2028.74	73.6334	77.4012	79.0744	84.6962	101.812	81.2182			25.48	67800	60000	66400	76533.3	68100	58516.7
	2026.81	73.5393	77.3074	78.9938	84.611	101.633	81.1625			25.5	68383.3	58716.7	67200	74933.3	68800	57900
	2024.88	73.6038	77.3824	79.07	84.6648	101.671	81.1955			25.52	65650	58500	65466.7	74000	67750	56400
	2022.95	73.7959	77.5806	79.2562	84.8173	101.885	81.3069			25.54	66133.3	58483.3	63316.7	73683.3	66883.3	53566.7
	2021.02	73.9595	77.743	79.4187	84.9453	102.09	81.4173			25.56	66116.7	57516.7	61316.7	72800	66083.3	53950
	2019.1	74.0337	77.8297	79.5054	85.0235	102.211	81.4794			25.58	65833.3	56883.3	61666.7	71466.7	64800	54666.7
	2017.17	74.0715	77.9001	79.5586	85.0947	102.284	81.5061			25.6	66316.7	55250	63816.7	69100	63383.3	55616.7
	2015.24	74.1199	77.9682	79.6158	85.1559	102.33	81.533			25.62	65066.7	56650	61400	68216.7	64416.7	54233.3
	2013.31	74.1748	78.0118	79.6636	85.1867	102.343	81.5758			25.64	63416.7	55633.3	63666.7	69533.3	63716.7	53483.3
	2011.38	74.2178	78.0409	79.6938	85.2071	102.336	81.6143			25.66	63150	54616.7	61366.7	68133.3	62300	52916.7
	2009.45	74.2484	78.066	79.724	85.2359	102.33	81.6292			25.68	63783.3	54600	60666.7	68633.3	60750	52100
	2007.52	74.2817	78.0809	79.7544	85.2648	102.334	81.6402			25.7	60300	54583.3	60850	67266.7	59950	53083.3
	2005.6	74.324	78.1018	79.7751	85.2875	102.345	81.667			25.72	60733.3	51966.7	60383.3	64883.3	62583.3	51450
	2003.67	74.366	78.1439	79.7966	85.3016	102.356	81.6835			25.74	61483.3	51716.7	59566.7	66383.3	61100	52016.7
	2001.74	74.4014	78.1809	79.824	85.3036	102.359	81.6716			25.76	61066.7	53566.7	59916.7	64016.7	60683.3	50683.3
	1999.81	74.4291	78.1967	79.8467	85.3064	102.351	81.67			25.78	60066.7	51350	57266.7	64700	61616.7	49183.3
	1997.88	74.4437	78.216	79.8671	85.3192	102.336	81.7048			25.8	58883.3	50750	58083.3	64466.7	59816.7	48500
	1995.95	74.4412	78.2444	79.892	85.3267	102.324	81.7321			25.82	59250	49933.3	57900	58566.7	58166.7	49883.3
	1994.03	74.4341	78.2646	79.9109	85.3305	102.329	81.7182			25.84	57683.3	50316.7	57916.7	62066.7	57450	49016.7
	1992.1	74.4466	78.2901	79.9233	85.3594	102.364	81.7091			25.86	58500	49450	58750	61283.3	57733.3	48466.7
	1990.17	74.4784	78.3354	79.9473	85.4009	102.406	81.7396			25.88	57966.7	48700	55583.3	59800	58783.3	48566.7
	1988.24	74.5003	78.3709	79.9799	85.4165	102.416	81.7604			25.9	59166.7	49466.7	58466.7	60000	57116.7	48650
	1986.31	74.5043	78.3809	80.0051	85.4205	102.389	81.7438			25.92	56200	47766.7	56983.3	60116.7	57483.3	47383.3
	1984.38	74.5104	78.3879	80.0249	85.4368	102.348	81.7319			25.94	54666.7	48183.3	55300	59633.3	58000	46783.3
	1982.45	74.5343	78.3986	80.0468	85.4523	102.319	81.7477			25.96	56633.3	48066.7	56700	58050	56283.3	47850
	1980.53	74.5711	78.398	80.0706	85.4614	102.307	81.7612			25.98	56316.7	47933.3	57400	57050	55683.3	46733.3
	1978.6	74.6041	78.4017	80.0973	85.4797	102.306	81.7559			26	55950	48116.7	54466.7	58600	56650	46433.3
	1976.67	74.6257	78.4374	80.1233	85.5072	102.319	81.7588			26.02	55200	48283.3	57083.3	57766.7	57350	46833.3
	1974.74	74.6424	78.4811	80.1388	85.5291	102.331	81.7799			26.04	56100	48583.3	56700	57650	57116.7	46183.3
	1972.81	74.6603	78.4982	80.1516	85.5387	102.325	81.7849			26.06	55533.3	47783.3	55850	58650	55683.3	45650
	1970.88	74.6744	78.5044	80.1687	85.5327	102.311	81.7556			26.08	53483.3	47933.3	55016.7	56150	55883.3	45900
	1968.96	74.6792	78.5242	80.1738	85.5218	102.305	81.7235			26.1	53433.3	47483.3	54766.7	56050	56600	46650
	1967.03	74.6883	78.5558	80.1759	85.5396	102.315	81.7271			26.12	54483.3	47733.3	54850	56983.3	57300	45850
	1965.1	74.7136	78.5917	80.2034	85.5815	102.327	81.7576			26.14	54650	49516.7	54000	55200	56466.7	45733.3
	1963.17	74.7375	78.6248	80.2358	85.5996	102.316	81.779			26.16	53916.7	47216.7	56100	56100	55883.3	47883.3
	1961.24	74.7504	78.6425	80.2531	85.5931	102.289	81.7864			26.18	55200	46250	54883.3	56066.7	57600	48133.3
	1959.31	74.77	78.6454	80.2735	85.5944	102.279	81.7942			26.2	53900	45766.7	56916.7	58150	59800	47083.3
	1957.38	74.804	78.6562	80.2973	85.6053	102.288	81.8093			26.22	54000	46133.3	56000	57266.7	56983.3	45966.7
	1955.46	74.837	78.6845	80.3117	85.6199	102.301	81.835			26.24	53733.3	46816.7	56083.3	56766.7	57566.7	47500
	1953.53	74.8595	78.7117	80.3345	85.6468	102.308	81.8629			26.26	52416.7	45666.7	54833.3	57266.7	59400	46100
	1951.6	74.8758	78.7345	80.3745	85.6731	102.298	81.8666			26.28	55350	45900	56833.3	56050	57150	48083.3
	1949.67	74.8863	78.7686	80.4047	85.675	102.283	81.8378			26.3	53666.7	47416.7	54250	56866.7	56800	46183.3
	1947.74	74.884	78.8011	80.4162	85.659	102.282	81.8003			26.32	53383.3	47183.3	55683.3	56166.7	58350	46000
	1945.81	74.8688	78.8091	80.4282	85.6505	102.291	81.7745			26.34	54766.7	47750	55533.3	57750	56333.3	46083.3
	1943.89	74.8667	78.821	80.4524	85.6724	102.31	81.7674			26.36	54466.7	47966.7	56183.3	56866.7	56783.3	46816.7
	1941.96	74.9096	78.8712	80.4936	85.7301	102.351	81.7904			26.38	53583.3	48300	54800	57616.7	58366.7	47150
	1940.03	74.9708	78.9153	80.5423	85.7821	102.378	81.8333			26.4	53350	46766.7	57116.7	58383.3	57900	48050
	1938.1	74.9992	78.9167	80.5716	85.7907	102.365	81.8637			26.42	53350	46683.3	56683.3	57750	57850	47950
	1936.17	74.995	78.9126	80.5766	85.7806	102.331	81.8749			26.44	54133.3	47183.3	55433.3	56566.7	56683.3	47816.7
	1934.24	74.9865	78.9301	80.5851	85.7934	102.298	81.8835			26.46	55150	48000	56433.3	56850	57766.7	47816.7
	1932.31	74.9904	78.9541	80.6182	85.8244	102.273	81.9005			26.48	53400	47550	56466.7	57266.7	56583.3	48450
	1930.39	75.0045	78.9846	80.6569	85.8378	102.257	81.918			26.5	53500	47783.3	56866.7	58416.7	56816.7	48750
	1928.46	75.015	79.0262	80.6705	85.8271	102.248	81.92			26.52	54883.3	47700	55433.3	59416.7	57316.7	47800
	1926.53	75.0071	79.0463	80.6551	85.8199	102.246	81.9033			26.54	53916.7	48850	56316.7	58283.3	56566.7	49316.7
	1924.6	74.9852	79.0334	80.6372	85.8404	102.262	81.8822			26.56	55016.7	47516.7	56350	57500	56283.3	46633.3
	1922.67	74.9776	79.0319	80.6488	85.8859	102.308	81.8696			26.58	54200	49083.3	55433.3	58616.7	55616.7	48883.3
	1920.74	74.9932	79.054	80.6825	85.9227	102.362	81.8576			26.6	54883.3	47700	55383.3	59100	56200	47083.3
	1918.82	75.0151	79.0784	80.71	85.9368	102.395	81.8516			26.62	54433.3	46650	56366.7	57583.3	57666.7	47550
	1916.89	75.0456	79.1221	80.7339	85.9497	102.403	81.8815			26.64	54783.3	48483.3	55333.3	58800	57066.7	48166.7
	1914.96	75.0704	79.1655	80.7497	85.954	102.366	81.9233			26.66	55033.3	47733.3	56033.3	58950	57350	48400
	1913.03	75.0549	79.1595	80.7392	85.9294	102.297	81.9237			26.68	55850	48866.7	56100	55016.7	56433.3	48050
	1911.1	75.0078	79.1319	80.7246	85.9005	102.258	81.8931			26.7	54966.7	50516.7	55533.3	58983.3	56383.3	46866.7
	1909.17	74.9786	79.1505	80.747	85.9086	102.271	81.8745			26.72	55550	48566.7	56666.7	57766.7	55566.7	47450
	1907.24	74.9877	79.2011	80.7893	85.946	102.286	81.8719			26.74	54583.3	48683.3	55516.7	58066.7	54283.3	48366.7
	1905.32	75.0022	79.2166	80.8017	85.9706	102.271	81.8733			26.76	54150	49733.3	55533.3	57250	57050	48183.3
	1903.39	75.0004	79.2064	80.7886	85.9707	102.252	81.8938			26.78	54983.3	48566.7	53600	57233.3	54466.7	47066.7
	1901.46	74.9928	79.2163	80.7792	85.9555	102.244	81.9308			26.8	55216.7	47583.3	54350	57533.3	54983.3	46100
	1899.53	74.9847	79.2297	80.7695	85.9305	102.232	81.9446			26.82	54416.7	47950	55900	58016.7	55016.7	47950
	1897.6	74.9699	79.2141	80.7495	85.9123	102.218	81.9229			26.84	54016.7	46950	54983.3	57266.7	55316.7	46816.7
	1895.67	74.9541	79.1966	80.7385	85.9214	102.221	81.9027			26.86	54783.3	47433.3	55400	56233.3	54483.3	45566.7
	1893.75	74.9399	79.1951	80.7487	85.9424	102.233	81.8966			26.88	54966.7	47600	53333.3	57683.3	54783.3	46033.3
	1891.82	74.9141	79.1796	80.7604	85.9481	102.231	81.8712			26.9	53616.7	46850	53766.7	57366.7	53783.3	47016.7
	1889.89	74.8891	79.1661	80.7678	85.9561	102.232	81.8395			26.92	54466.7	48466.7	52733.3	55383.3	54133.3	47350
	1887.96	74.8861	79.1925	80.7847	85.9796	102.24	81.8535			26.94	52200	47883.3	52933.3	56766.7	54150	48083.3
	1886.03	74.8819	79.2152	80.8032	85.9867	102.214	81.8834			26.96	53250	47150	53850	55950	53566.7	45933.3
	1884.1	74.8589	79.1975	80.8047	85.967	102.151	81.8671			26.98	52866.7	47983.3	53166.7	56783.3	54583.3	47983.3
	1882.17	74.8331	79.1723	80.7863	85.939	102.089	81.8216			27	52550	47200	53650	53650	53250	47383.3
	1880.25	74.8144	79.163	80.7653	85.9129	102.052	81.8042			27.02	52483.3	48150	53333.3	55266.7	53950	46500
	1878.32	74.7993	79.1579	80.7622	85.8975	102.032	81.8198			27.04	54016.7	45733.3	53583.3	55866.7	53300	45883.3
	1876.39	74.7813	79.1535	80.7637	85.8939	102.015	81.8226			27.06	52766.7	46083.3	52333.3	53400	52950	45900
	1874.46	74.7505	79.1485	80.7353	85.8792	101.992	81.7842			27.08	52400	45816.7	53416.7	54916.7	51466.7	45500
	1872.53	74.6954	79.1207	80.6672	85.8385	101.96	81.7067			27.1	53666.7	46433.3	53700	54366.7	52900	44966.7
	1870.6	74.6206	79.0703	80.5948	85.8074	101.948	81.6095			27.12	53116.7	46383.3	52600	54416.7	54100	47250
	1868.68	74.5814	79.0808	80.5975	85.8512	102.013	81.5713			27.14	51000	47050	51600	55250	52450	46516.7
	1866.75	74.6083	79.1882	80.682	85.9337	102.087	81.6496			27.16	53466.7	46133.3	51783.3	54516.7	50616.7	47383.3
	1864.82	74.6205	79.2511	80.7287	85.9538	102.054	81.7335			27.18	52700	45333.3	52900	53016.7	49716.7	44950
	1862.89	74.5844	79.2132	80.7082	85.9185	101.956	81.7424			27.2	51233.3	44766.7	52550	53016.7	51166.7	44233.3
	1860.96	74.5349	79.1468	80.678	85.8732	101.875	81.7043			27.22	50983.3	45166.7	49716.7	54350	50483.3	45833.3
	1859.03	74.4996	79.1173	80.6745	85.8493	101.83	81.6763			27.24	52850	44733.3	51400	50916.7	51400	43766.7
	1857.1	74.4757	79.1172	80.675	85.8495	101.791	81.6795			27.26	51066.7	45433.3	50533.3	51633.3	50533.3	44416.7
	1855.18	74.4459	79.1204	80.6503	85.8439	101.743	81.6869			27.28	52300	44950	50333.3	52566.7	50966.7	44866.7
	1853.25	74.4002	79.1204	80.6079	85.8123	101.709	81.6702			27.3	51700	44316.7	50066.7	52716.7	48933.3	43600
	1851.32	74.3382	79.0942	80.5603	85.7637	101.697	81.629			27.32	51666.7	43450	48566.7	51366.7	49233.3	43883.3
	1849.39	74.2592	79.0216	80.506	85.711	101.678	81.5809			27.34	50266.7	43233.3	50783.3	49633.3	47933.3	42816.7
	1847.46	74.1682	78.9335	80.4501	85.666	101.645	81.5389			27.36	50216.7	42633.3	49333.3	51516.7	49500	42833.3
	1845.53	74.1011	78.9018	80.4243	85.667	101.649	81.5188			27.38	49616.7	43883.3	48050	49383.3	48283.3	42800
	1843.61	74.1004	78.9616	80.4596	85.7314	101.718	81.545			27.4	48450	42933.3	49250	47833.3	47050	42966.7
	1841.68	74.117	79.0244	80.5016	85.7635	101.739	81.5798			27.42	50000	42033.3	49333.3	51000	49083.3	44700
	1839.75	74.0824	79.019	80.4835	85.7207	101.655	81.5724			27.44	48783.3	40800	49883.3	49366.7	48533.3	43300
	1837.82	74.0102	78.9762	80.4205	85.6703	101.554	81.5434			27.46	49650	42533.3	48666.7	49333.3	48500	42100
	1835.89	73.9373	78.9388	80.3561	85.6401	101.502	81.5176			27.48	49316.7	41066.7	48533.3	48316.7	50283.3	42033.3
	1833.96	73.8549	78.9024	80.2923	85.5895	101.465	81.4704			27.5	47950	42316.7	47283.3	47866.7	47616.7	42133.3
	1832.03	73.7393	78.8435	80.2066	85.5286	101.418	81.3943			27.52	47016.7	40266.7	46766.7	48733.3	47216.7	41683.3
	1830.11	73.6348	78.7823	80.1286	85.5283	101.422	81.3607			27.54	49250	40900	48300	47816.7	48083.3	41766.7
	1828.18	73.5998	78.7587	80.1038	85.5716	101.473	81.4105			27.56	47500	40533.3	46900	46050	46816.7	41683.3
	1826.25	73.5842	78.7582	80.0949	85.5796	101.487	81.4537			27.58	47200	40583.3	47800	48250	46083.3	41166.7
	1824.32	73.5512	78.7598	80.0778	85.5676	101.463	81.4595			27.6	47583.3	39866.7	46416.7	46600	46783.3	40416.7
	1822.39	73.5205	78.7551	80.069	85.5389	101.413	81.4714			27.62	47250	40850	49033.3	46216.7	46883.3	40766.7
	1820.46	73.4788	78.7329	80.0508	85.4748	101.337	81.472			27.64	46666.7	40950	45383.3	47250	46050	40400
	1818.54	73.4059	78.6983	80.0064	85.4157	101.267	81.4337			27.66	47316.7	40333.3	47866.7	47016.7	45783.3	41083.3
	1816.61	73.3067	78.6522	79.945	85.3816	101.217	81.3833			27.68	48216.7	40533.3	46500	45866.7	47966.7	38983.3
	1814.68	73.1921	78.5879	79.8691	85.3355	101.174	81.3466			27.7	46050	39816.7	46033.3	46116.7	45016.7	40783.3
	1812.75	73.0793	78.5308	79.7739	85.2874	101.151	81.3087			27.72	46983.3	39883.3	46233.3	45883.3	44233.3	41566.7
	1810.82	72.9981	78.5164	79.6831	85.2918	101.151	81.2727			27.74	45883.3	40066.7	47416.7	44716.7	46483.3	39000
	1808.89	72.9467	78.5225	79.6245	85.3206	101.133	81.2743			27.76	48016.7	38916.7	45650	45883.3	44250	40700
	1806.96	72.8831	78.5025	79.5738	85.2949	101.056	81.2967			27.78	46650	38500	45483.3	45383.3	46333.3	39400
	1805.04	72.7851	78.4496	79.4991	85.2123	100.947	81.2737			27.8	45016.7	39116.7	45916.7	44233.3	44550	39183.3
	1803.11	72.6565	78.3704	79.4051	85.1144	100.874	81.1857			27.82	45916.7	40850	46200	45416.7	45550	40233.3
	1801.18	72.5228	78.287	79.3082	85.0467	100.876	81.1083			27.84	47000	40566.7	45566.7	43116.7	44700	39483.3
	1799.25	72.4206	78.2297	79.2104	85.0248	100.896	81.1115			27.86	45816.7	39933.3	45000	43283.3	44950	38300
	1797.32	72.3317	78.1671	79.0996	84.9905	100.856	81.1156			27.88	47433.3	38233.3	45450	45133.3	44816.7	39933.3
	1795.39	72.2096	78.0573	78.9686	84.9002	100.766	81.0436			27.9	45933.3	38716.7	45433.3	44150	43833.3	40633.3
	1793.47	72.0639	77.9484	78.8403	84.8153	100.707	80.9697			27.92	46383.3	38883.3	45116.7	44350	43566.7	40200
	1791.54	71.9627	77.9237	78.7682	84.8245	100.716	81.0071			27.94	46616.7	38016.7	45933.3	45550	43933.3	39083.3
	1789.61	71.9004	77.9091	78.722	84.8312	100.656	81.059			27.96	46816.7	37566.7	45716.7	43300	43483.3	40750
	1787.68	71.7989	77.8144	78.6263	84.7386	100.486	81.0008			27.98	43283.3	37500	45733.3	43883.3	44250	40116.7
	1785.75	71.6498	77.6885	78.491	84.616	100.328	80.8844			28	44050	39083.3	44883.3	43283.3	43566.7	41166.7
	1783.82	71.4814	77.5902	78.3513	84.5322	100.25	80.792			28.02	46033.3	37883.3	45083.3	42300	41783.3	40383.3
	1781.89	71.3061	77.5128	78.2103	84.4703	100.217	80.7245			28.04	43450	38683.3	43100	44183.3	43966.7	40766.7
	1779.97	71.129	77.4342	78.0658	84.3991	100.186	80.6521			28.06	45916.7	38250	43233.3	43833.3	43883.3	40633.3
	1778.04	70.9456	77.3418	77.9237	84.3043	100.125	80.5855			28.08	44183.3	38916.7	43966.7	44366.7	43866.7	38900
	1776.11	70.7247	77.2097	77.7645	84.1629	100.019	80.5165			28.1	44666.7	38766.7	43683.3	42416.7	42666.7	38733.3
	1774.18	70.4494	77.0489	77.574	84.0031	99.9139	80.4116			28.12	44883.3	37866.7	44616.7	43250	42983.3	38533.3
	1772.25	70.1712	76.9434	77.3978	83.9289	99.9208	80.3052			28.14	45233.3	37916.7	44483.3	42466.7	43716.7	40533.3
	1770.32	69.9595	76.9065	77.2814	83.9302	99.9577	80.2972			28.16	46050	38650	44033.3	43566.7	43616.7	38966.7
	1768.4	69.7548	76.8173	77.1611	83.8609	99.9126	80.3426			28.18	44133.3	37400	43733.3	44050	43800	39033.3
	1766.47	69.4906	76.656	76.9933	83.7156	99.7969	80.3294			28.2	44900	38433.3	43600	43200	44183.3	38350
	1764.54	69.1472	76.4622	76.7779	83.5327	99.6606	80.24			28.22	44566.7	37216.7	44816.7	43566.7	42766.7	39633.3
	1762.61	68.7074	76.2543	76.5137	83.3214	99.5609	80.1321			28.24	44183.3	38200	45133.3	41600	44316.7	38516.7
	1760.68	68.218	76.0457	76.2299	83.1091	99.527	80.0554			28.26	45150	37400	44583.3	43166.7	43783.3	38433.3
	1758.75	67.721	75.8197	75.9407	82.8992	99.4939	79.9643			28.28	44600	39366.7	43533.3	42033.3	41533.3	39033.3
	1756.83	67.1688	75.5478	75.6129	82.6468	99.4117	79.8297			28.3	43216.7	38166.7	43800	43083.3	43933.3	39033.3
	1754.9	66.5916	75.2445	75.2561	82.3487	99.2964	79.6929			28.32	45133.3	37133.3	42983.3	41016.7	43516.7	37383.3
	1752.97	66.0226	74.9117	74.8752	82.0303	99.1741	79.5428			28.34	45233.3	37150	43033.3	42183.3	42600	38666.7
	1751.04	65.3952	74.5361	74.4365	81.7133	99.1175	79.3513			28.36	44300	38466.7	44366.7	42833.3	43050	39083.3
	1749.11	64.7539	74.1886	73.9917	81.4563	99.1868	79.1934			28.38	43600	38066.7	42366.7	42583.3	42300	39216.7
	1747.18	64.2882	73.9491	73.6572	81.2754	99.2214	79.1294			28.4	45000	37283.3	43916.7	41816.7	43433.3	39066.7
	1745.25	63.9912	73.7671	73.4185	81.1047	99.0946	79.0714			28.42	44900	37800	44150	43333.3	43450	39216.7
	1743.33	63.7718	73.6033	73.2285	80.9301	98.8813	78.9683			28.44	44666.7	37583.3	43483.3	42583.3	43466.7	38533.3
	1741.4	63.5966	73.4641	73.0637	80.798	98.6796	78.8442			28.46	43633.3	37416.7	42916.7	41700	42816.7	38166.7
	1739.47	63.4647	73.3542	72.9076	80.7405	98.5381	78.7446			28.48	42833.3	37500	43483.3	42650	43766.7	38500
	1737.54	63.3533	73.2351	72.7429	80.6989	98.4277	78.6633			28.5	42833.3	39000	43750	41233.3	42483.3	38516.7
	1735.61	63.2082	73.0669	72.5447	80.6353	98.3375	78.5511			28.52	44466.7	37166.7	42833.3	41866.7	43650	38350
	1733.68	63.0251	72.8999	72.3412	80.6232	98.3472	78.439			28.54	43116.7	37600	44083.3	41550	42133.3	40116.7
	1731.76	62.8653	72.7996	72.2026	80.6175	98.3904	78.4037			28.56	42433.3	38083.3	41466.7	41716.7	42583.3	39000
	1729.83	62.6985	72.6872	72.0731	80.4876	98.2979	78.3671			28.58	42800	37683.3	44016.7	41450	41750	38766.7
	1727.9	62.4848	72.5367	71.9127	80.3032	98.1108	78.2788			28.6	42933.3	37633.3	42783.3	42416.7	42300	38233.3
	1725.97	62.2303	72.3738	71.7297	80.129	97.9061	78.1569			28.62	44116.7	37683.3	43716.7	41033.3	44966.7	38733.3
	1724.04	61.9446	72.2	71.5202	79.954	97.731	78.0126			28.64	42166.7	37483.3	43483.3	41183.3	43183.3	38050
	1722.11	61.6517	72.0079	71.2918	79.7611	97.5957	77.8515			28.66	43483.3	36733.3	43016.7	42050	42350	38350
	1720.18	61.3332	71.7806	71.0425	79.55	97.4674	77.6552			28.68	42950	37416.7	43316.7	42633.3	43650	39800
	1718.26	60.8876	71.5334	70.7479	79.3642	97.3775	77.3916			28.7	43933.3	37683.3	43516.7	41183.3	44166.7	38416.7
	1716.33	60.3164	71.3887	70.4747	79.2886	97.4232	77.1354			28.72	43116.7	37216.7	44583.3	42166.7	41900	36666.7
	1714.4	59.8697	71.3145	70.3009	79.196	97.4072	77.0047			28.74	43183.3	37216.7	44050	41700	41033.3	38083.3
	1712.47	59.5099	71.1539	70.1171	78.9749	97.2095	76.9008			28.76	42866.7	36583.3	42666.7	41300	41166.7	37733.3
	1710.54	59.1034	70.9318	69.8812	78.6899	96.9543	76.7519			28.78	42666.7	37083.3	42983.3	42266.7	42016.7	38666.7
	1708.61	58.5849	70.6807	69.5989	78.3769	96.7257	76.5298			28.8	43333.3	35916.7	43483.3	41166.7	42700	38300
	1706.69	57.8877	70.3954	69.2633	78.0401	96.5556	76.2251			28.82	42800	37600	43066.7	41650	41933.3	39250
	1704.76	57.0714	70.092	68.8944	77.7002	96.3934	75.9135			28.84	44200	36566.7	41883.3	41783.3	41700	37783.3
	1702.83	56.2734	69.7816	68.5179	77.362	96.1459	75.6625			28.86	42533.3	37483.3	42483.3	41633.3	42616.7	35750
	1700.9	55.3451	69.3864	68.0595	76.9586	95.8535	75.3808			28.88	41516.7	37466.7	42466.7	41250	41466.7	37183.3
	1698.97	54.1223	68.8924	67.4843	76.4666	95.6489	75.0078			28.9	42650	37383.3	42666.7	40816.7	41500	37900
	1697.04	52.8195	68.4412	66.9316	75.969	95.4408	74.684			28.92	41933.3	35883.3	44300	42233.3	41883.3	38333.3
	1695.11	51.7039	68.0531	66.4768	75.5316	95.089	74.4626			28.94	42600	36650	41300	42633.3	42133.3	36866.7
	1693.19	50.8661	67.6729	66.0877	75.162	94.7031	74.2345			28.96	42950	36116.7	43550	41400	41966.7	37166.7
	1691.26	50.1281	67.257	65.6796	74.7954	94.3405	73.9313			28.98	43083.3	36133.3	44116.7	40250	43383.3	39316.7
	1689.33	49.3257	66.792	65.2025	74.3936	94.0057	73.5756			29	43333.3	35683.3	43900	41600	44416.7	36983.3
	1687.4	48.499	66.3	64.6836	73.9698	93.7119	73.2268			29.02	42433.3	36533.3	44700	42183.3	42666.7	37566.7
	1685.47	47.5623	65.7165	64.065	73.4646	93.4337	72.8407			29.04	43016.7	37416.7	43566.7	41366.7	42116.7	37133.3
	1683.54	46.3138	65.0228	63.2968	72.8669	93.1051	72.4146			29.06	42866.7	37583.3	43683.3	42466.7	43216.7	38716.7
	1681.62	45.2559	64.4781	62.6916	72.3999	92.6802	72.1579			29.08	43350	37166.7	43500	43416.7	42883.3	37333.3
	1679.69	44.5565	64.0342	62.2421	72.0081	92.1944	71.9744			29.1	42750	37083.3	43866.7	41983.3	43283.3	36350
	1677.76	43.9055	63.5367	61.7545	71.5663	91.6869	71.7098			29.12	43550	37500	43400	41283.3	42733.3	39283.3
	1675.83	43.1416	62.9446	61.1702	71.0607	91.1918	71.348			29.14	44416.7	37516.7	43466.7	43766.7	41800	38083.3
	1673.9	42.3174	62.3212	60.5581	70.5547	90.7722	70.9796			29.16	43250	37816.7	40716.7	41833.3	43050	39783.3
	1671.97	41.5444	61.7296	59.9742	70.0876	90.4132	70.6505			29.18	42883.3	38000	42733.3	41783.3	43666.7	37716.7
	1670.04	40.7201	61.0975	59.3194	69.5763	89.973	70.2868			29.2	42433.3	36516.7	42983.3	41400	43516.7	37983.3
	1668.12	39.9411	60.5001	58.6853	69.0484	89.4446	69.958			29.22	42400	37300	44633.3	43350	42916.7	38133.3
	1666.19	39.3848	60.0342	58.209	68.5874	88.9572	69.7313			29.24	41866.7	35616.7	43466.7	42966.7	44083.3	38050
	1664.26	38.8526	59.5707	57.7348	68.1169	88.4948	69.4957			29.26	42450	36716.7	42700	42250	44083.3	39366.7
	1662.33	38.2017	59.0542	57.1767	67.6179	88.0154	69.2029			29.28	42550	37300	42633.3	42833.3	44866.7	38316.7
	1660.4	37.5967	58.5809	56.6777	67.1897	87.5452	68.9243			29.3	42583.3	36916.7	44200	44166.7	43400	37600
	1658.47	37.1605	58.1787	56.3	66.8344	87.1093	68.6926			29.32	42433.3	36900	43466.7	42933.3	44050	39433.3
	1656.55	36.8031	57.7777	55.9361	66.4731	86.6869	68.4615			29.34	43733.3	37233.3	42683.3	42683.3	43316.7	39383.3
	1654.62	36.4013	57.2797	55.4296	66.0405	86.2451	68.1707			29.36	42450	36683.3	44550	42000	42216.7	38933.3
	1652.69	35.936	56.6976	54.7368	65.5843	85.8528	67.8475			29.38	43200	36350	43566.7	41700	44000	38683.3
	1650.76	35.6539	56.3402	54.2707	65.2989	85.5941	67.6471			29.4	42833.3	37850	43200	43833.3	43633.3	38333.3
	1648.83	35.4841	56.0806	53.9576	65.0309	85.3017	67.4506			29.42	42633.3	36283.3	43633.3	44400	44000	38316.7
	1646.9	35.3205	55.7687	53.5903	64.6656	84.9336	67.1883			29.44	44016.7	37850	43100	43666.7	43450	38666.7
	1644.97	35.2427	55.5381	53.3085	64.3516	84.5887	67.004			29.46	43150	36366.7	43183.3	42550	43450	38216.7
	1643.05	35.2244	55.4054	53.145	64.1367	84.2905	66.9103			29.48	42900	37933.3	43766.7	43950	43183.3	38116.7
	1641.12	35.1998	55.2752	52.9943	63.9374	84.0259	66.8142			29.5	44533.3	37200	43316.7	43616.7	44166.7	37966.7
	1639.19	35.1781	55.1275	52.846	63.743	83.8274	66.6889			29.52	42883.3	37183.3	43400	45583.3	43733.3	37900
	1637.26	35.26	55.0412	52.7723	63.5989	83.7609	66.5606			29.54	43750	36516.7	43083.3	43783.3	43350	38466.7
	1635.33	35.62	55.2139	52.8959	63.608	83.8758	66.5445			29.56	43133.3	36933.3	45083.3	43016.7	42883.3	38133.3
	1633.4	36.0651	55.4886	53.0821	63.7064	83.9702	66.6144			29.58	43883.3	36300	42783.3	44950	41683.3	37633.3
	1631.48	36.4199	55.6465	53.1972	63.7699	83.9792	66.6248			29.6	43133.3	36966.7	44316.7	42233.3	43150	38733.3
	1629.55	36.829	55.8172	53.3497	63.8635	84.0572	66.6005			29.62	43633.3	37400	43316.7	43583.3	42366.7	38983.3
	1627.62	37.3861	56.1247	53.6304	64.079	84.2975	66.6109			29.64	44133.3	36366.7	42766.7	42766.7	42633.3	38166.7
	1625.69	38.0714	56.5591	54.0185	64.4392	84.6758	66.674			29.66	44450	37383.3	44000	42433.3	42283.3	39016.7
	1623.76	38.9122	57.1173	54.5145	64.9503	85.1825	66.7858			29.68	44300	35483.3	42350	44400	41266.7	38016.7
	1621.83	39.7851	57.7306	55.0704	65.5063	85.7122	66.9269			29.7	43833.3	37733.3	42416.7	42750	42833.3	38050
	1619.9	40.4764	58.2486	55.5477	65.9571	86.1025	67.0293			29.72	43550	36716.7	42133.3	44166.7	43766.7	38366.7
	1617.98	41.2307	58.8618	56.1084	66.5074	86.5524	67.133			29.74	43366.7	37100	42383.3	42450	42800	38616.7
	1616.05	42.3419	59.8141	56.9938	67.3927	87.3005	67.3669			29.76	42400	36633.3	42333.3	43266.7	43466.7	38983.3
	1614.12	43.3866	60.7009	57.8581	68.2044	87.9936	67.639			29.78	41950	36700	42216.7	42900	41616.7	38833.3
	1612.19	44.1373	61.3025	58.4764	68.7298	88.4439	67.8089			29.8	41450	37133.3	41833.3	41700	43700	37933.3
	1610.26	44.8634	61.8858	59.0727	69.2335	88.8806	67.9297			29.82	42450	36216.7	41633.3	43750	42516.7	37916.7
	1608.33	45.6885	62.5796	59.7694	69.8441	89.4021	68.0795			29.84	40566.7	37116.7	42616.7	42166.7	43083.3	37383.3
	1606.41	46.5072	63.2733	60.4808	70.4609	89.9205	68.2657			29.86	41583.3	36633.3	41866.7	44000	41483.3	38816.7
	1604.48	47.2479	63.8971	61.145	71.0118	90.4077	68.4527			29.88	41883.3	37150	41966.7	43400	42200	38050
	1602.55	47.965	64.5098	61.8008	71.5423	90.9297	68.6384			29.9	44183.3	35983.3	42250	42016.7	42400	38216.7
	1600.62	48.671	65.1068	62.4339	72.063	91.4637	68.8409			29.92	41750	35550	42100	42500	42066.7	37716.7
	1598.69	49.3056	65.6288	62.9997	72.5422	91.9323	69.0564			29.94	42150	35250	42250	41833.3	42850	37883.3
	1596.76	49.8703	66.1149	63.5426	73.0007	92.3601	69.2839			29.96	42300	36583.3	41900	41833.3	42233.3	36900
	1594.83	50.4169	66.6321	64.1197	73.4721	92.8063	69.5441			29.98	42283.3	36066.7	42250	41966.7	41716.7	37533.3
	1592.91	50.9405	67.1422	64.6942	73.9382	93.2438	69.8444			30	42483.3	36200	42400	41500	42300	38200
	1590.98	51.4011	67.5896	65.2146	74.3747	93.6252	70.1623			30.02	40550	36833.3	41750	40700	40616.7	37033.3
	1589.05	51.7934	67.9955	65.6851	74.772	93.9515	70.4704			30.04	40550	36583.3	41516.7	41683.3	42700	37683.3
	1587.12	52.1242	68.3752	66.1051	75.1128	94.2354	70.7641			30.06	40716.7	35850	41783.3	42200	43016.7	37516.7
	1585.19	52.3921	68.7039	66.4637	75.3982	94.4968	71.0668			30.08	41516.7	34766.7	41616.7	41333.3	42633.3	38166.7
	1583.26	52.5964	68.9667	66.772	75.641	94.753	71.3723			30.1	41616.7	36833.3	41466.7	41850	41483.3	37766.7
	1581.34	52.7257	69.1552	67.0233	75.8231	94.981	71.6131			30.12	40666.7	36616.7	41883.3	40416.7	40583.3	37233.3
	1579.41	52.7675	69.2752	67.2059	75.9411	95.173	71.7721			30.14	42883.3	36683.3	39633.3	42550	41183.3	37783.3
	1577.48	52.758	69.4291	67.4022	76.0923	95.4334	72.0064			30.16	42583.3	36016.7	41933.3	41983.3	40516.7	37433.3
	1575.55	52.7777	69.7309	67.6973	76.3507	95.8024	72.4601			30.18	40616.7	36333.3	41366.7	39300	41500	36033.3
	1573.62	52.7903	69.9682	67.8962	76.5062	96.0082	72.8323			30.2	41116.7	35333.3	43033.3	39933.3	40633.3	37966.7
	1571.69	52.7109	70.021	67.9205	76.4937	96.0503	72.9968			30.22	40650	35000	41700	41933.3	41250	36983.3
	1569.76	52.5543	70.0319	67.9177	76.4598	96.1605	73.1711			30.24	41166.7	35383.3	41466.7	42583.3	41050	35833.3
	1567.84	52.3856	70.0739	67.9627	76.4696	96.3524	73.4202			30.26	41700	34616.7	42683.3	41500	41500	38666.7
	1565.91	52.2235	70.0619	67.977	76.4689	96.4536	73.6013			30.28	41483.3	36200	40916.7	40133.3	42466.7	36700
	1563.98	52.0444	69.9564	67.9231	76.4333	96.4416	73.69			30.3	41000	36216.7	41333.3	40266.7	41716.7	37633.3
	1562.05	51.8401	69.7837	67.8186	76.3478	96.3629	73.7255			30.32	40550	35933.3	41800	40350	40883.3	37450
	1560.12	51.5569	69.6011	67.706	76.214	96.3947	73.7824			30.34	41000	34516.7	41616.7	41716.7	40033.3	38533.3
	1558.19	51.1613	69.5881	67.7353	76.2127	96.935	74.0894			30.36	40250	36333.3	41350	41166.7	40683.3	38166.7
	1556.27	50.8922	69.6855	67.8106	76.3161	97.3651	74.4718			30.38	41933.3	34216.7	40216.7	41783.3	41550	36450
	1554.34	50.7247	69.681	67.7502	76.2634	97.2909	74.6532			30.4	41133.3	34616.7	42000	40283.3	40300	37350
	1552.41	50.5705	69.6365	67.6534	76.1424	97.1053	74.7298			30.42	40783.3	35850	41250	39850	40333.3	36833.3
	1550.48	50.4347	69.5794	67.5831	76.0375	96.9715	74.7664			30.44	40900	35983.3	40850	41083.3	41383.3	36533.3
	1548.55	50.3142	69.4987	67.5301	75.9486	96.9052	74.7963			30.46	40250	35250	41750	39833.3	40200	36450
	1546.62	50.1942	69.3887	67.4519	75.8458	96.8705	74.7972			30.48	40000	36066.7	40466.7	41833.3	41116.7	35450
	1544.69	50.0678	69.2673	67.3355	75.7274	96.8963	74.7365			30.5	42283.3	34766.7	40866.7	41416.7	40550	35633.3
	1542.77	50.0032	69.2079	67.2543	75.6569	97.1536	74.667			30.52	40316.7	35150	40933.3	41150	41116.7	36733.3
	1540.84	50.2772	69.3573	67.418	75.8072	97.749	74.8308			30.54	40850	34183.3	41016.7	41733.3	39533.3	37183.3
	1538.91	50.7422	69.56	67.683	76.0255	98.0132	75.1485			30.56	41666.7	34600	40916.7	41383.3	40766.7	35683.3
	1536.98	50.9416	69.5786	67.7312	76.0199	97.8486	75.2339			30.58	40683.3	34816.7	41333.3	39150	40533.3	36666.7
	1535.05	51.0491	69.5419	67.6948	75.9325	97.6595	75.2072			30.6	41866.7	36166.7	39400	39933.3	40916.7	36433.3
	1533.12	51.2529	69.5787	67.7089	75.9122	97.5882	75.2434			30.62	40050	34766.7	40300	39366.7	40533.3	37266.7
	1531.2	51.502	69.6417	67.7476	75.9288	97.5833	75.3168			30.64	40216.7	33700	38566.7	40666.7	38850	36366.7
	1529.27	51.6898	69.621	67.7271	75.8802	97.5801	75.2898			30.66	40750	35216.7	40650	39583.3	38966.7	35650
	1527.34	51.8758	69.5658	67.681	75.8153	97.6358	75.1899			30.68	40666.7	35600	39800	40966.7	39466.7	35700
	1525.41	52.1048	69.5644	67.6628	75.8117	97.7383	75.1253			30.7	40116.7	35666.7	40233.3	39833.3	39916.7	35133.3
	1523.48	52.3495	69.613	67.6711	75.8516	97.8073	75.1002			30.72	39800	34700	39366.7	41150	39733.3	37683.3
	1521.55	52.643	69.6826	67.7217	75.9166	97.909	75.0515			30.74	40883.3	34483.3	39633.3	40933.3	39483.3	36983.3
	1519.62	52.9658	69.7498	67.8117	75.994	98.0464	75.0158			30.76	41100	35583.3	38750	40750	39216.7	35683.3
	1517.7	53.284	69.8005	67.8924	76.0372	98.0911	75.02			30.78	39933.3	33466.7	39066.7	40016.7	39250	34850
	1515.77	53.6625	69.883	67.9732	76.0755	98.049	75.023			30.8	38733.3	34216.7	39633.3	40350	38633.3	36933.3
	1513.84	54.0487	69.9746	68.0358	76.1265	97.9629	74.9748			30.82	39733.3	35233.3	40083.3	40066.7	39783.3	37750
	1511.91	54.3658	70.01	68.0482	76.1687	97.8625	74.8602			30.84	38316.7	35250	39233.3	40233.3	38533.3	35916.7
	1509.98	54.6539	69.9952	68.0302	76.2102	97.798	74.7027			30.86	40316.7	34500	38650	39816.7	39183.3	35950
	1508.05	55.2614	70.1302	68.1724	76.4091	97.9458	74.5921			30.88	39416.7	32833.3	39000	39300	39233.3	37500
	1506.13	56.3799	70.5806	68.6519	76.85	98.2799	74.6511			30.9	40533.3	33383.3	39250	39516.7	38616.7	36150
	1504.2	56.9986	70.786	68.9307	77.0232	98.273	74.6716			30.92	39850	33633.3	37716.7	39550	38800	36016.7
	1502.27	57.2276	70.7521	68.9865	76.9883	98.0887	74.5746			30.94	39316.7	33500	38966.7	38616.7	38316.7	35966.7
	1500.34	57.4321	70.6788	68.9979	76.9576	97.9315	74.4101			30.96	38616.7	34216.7	37800	39400	38400	35383.3
	1498.41	57.767	70.6705	69.0573	77.0462	97.8756	74.2459			30.98	39116.7	35283.3	38016.7	40350	39350	35700
	1496.48	58.2178	70.7467	69.1909	77.2136	97.8801	74.1825			31	39516.7	33750	37350	38566.7	37983.3	35883.3
	1494.55	58.5381	70.7708	69.273	77.269	97.8173	74.152			31.02	38450	33383.3	38100	38183.3	37250	34766.7
	1492.63	58.6638	70.6789	69.2448	77.2037	97.7031	74.0195			31.04	39466.7	33233.3	37833.3	39000	38166.7	35166.7
	1490.7	58.7232	70.5281	69.1873	77.1249	97.6558	73.7939			31.06	37866.7	33116.7	38700	39683.3	38616.7	35350
	1488.77	58.8072	70.4052	69.1882	77.104	97.7165	73.6288			31.08	38900	34483.3	37833.3	39066.7	38366.7	35500
	1486.84	58.816	70.2893	69.1542	77.0452	97.6834	73.5788			31.1	39133.3	33200	38216.7	37266.7	38000	35566.7
	1484.91	58.6763	70.0878	68.9889	76.863	97.5155	73.4854			31.12	38783.3	33716.7	38266.7	36633.3	38566.7	35283.3
	1482.98	58.4193	69.7891	68.7244	76.6026	97.3351	73.3316			31.14	38183.3	32500	38766.7	38300	36950	36150
	1481.06	58.0689	69.431	68.4006	76.3316	97.1903	73.1764			31.16	39766.7	32466.7	38283.3	39516.7	37950	34933.3
	1479.13	57.6626	69.0816	68.063	76.0938	97.0709	73.0209			31.18	40383.3	33483.3	37000	39066.7	38033.3	34866.7
	1477.2	57.2108	68.7591	67.7298	75.8632	96.97	72.816			31.2	38250	33750	38533.3	37233.3	38233.3	34833.3
	1475.27	56.6206	68.3984	67.3526	75.5712	96.9107	72.5574			31.22	40183.3	34316.7	36916.7	38100	37616.7	34716.7
	1473.34	55.7523	67.9378	66.8305	75.1641	96.8571	72.3258			31.24	38700	32200	36916.7	36600	38133.3	33183.3
	1471.41	54.8891	67.4877	66.2538	74.7372	96.6761	72.1817			31.26	37833.3	33266.7	36916.7	37216.7	36733.3	35283.3
	1469.48	54.3625	67.141	65.8181	74.4093	96.4241	72.05			31.28	37416.7	32016.7	36416.7	37716.7	36683.3	34833.3
	1467.56	53.9854	66.8298	65.4605	74.1347	96.216	71.8983			31.3	37633.3	32366.7	37250	38566.7	36683.3	34216.7
	1465.63	53.5956	66.5462	65.1132	73.8884	96.1052	71.7603			31.32	37083.3	31433.3	38166.7	37816.7	36433.3	34133.3
	1463.7	53.2181	66.3371	64.8151	73.6961	96.0757	71.6572			31.34	38450	31683.3	36000	37416.7	37500	34516.7
	1461.77	52.911	66.1565	64.5791	73.5284	96.0225	71.5414			31.36	37900	31766.7	36966.7	36583.3	37000	35316.7
	1459.84	52.5906	65.9257	64.3402	73.3304	95.9541	71.3774			31.38	37766.7	31316.7	36883.3	36766.7	36400	32833.3
	1457.91	52.1089	65.6748	64.0901	73.1461	96.0416	71.2239			31.4	38966.7	31616.7	36816.7	36200	37050	32666.7
	1455.99	51.6151	65.5524	63.9348	73.1095	96.2275	71.2228			31.42	37316.7	32483.3	36616.7	36416.7	36566.7	33266.7
	1454.06	51.3946	65.4793	63.8353	73.0767	96.1523	71.266			31.44	37083.3	31600	36083.3	35850	35450	34183.3
	1452.13	51.2523	65.3561	63.704	72.9458	95.9711	71.2506			31.46	38833.3	31650	36433.3	36866.7	37033.3	35150
	1450.2	51.0833	65.2167	63.5495	72.7749	95.8377	71.191			31.48	37883.3	32100	35516.7	35233.3	34933.3	33050
	1448.27	50.9056	65.0836	63.3929	72.6222	95.7693	71.0965			31.5	38733.3	31933.3	37483.3	34950	35483.3	33400
	1446.34	50.7568	64.9664	63.2536	72.5147	95.72	71.0094			31.52	38700	31516.7	35833.3	37300	36500	32866.7
	1444.41	50.634	64.8587	63.1196	72.4318	95.6559	70.9588			31.54	36866.7	30750	36383.3	36550	36583.3	32950
	1442.49	50.5198	64.7263	62.9652	72.3548	95.588	70.898			31.56	37716.7	32316.7	37000	35450	35516.7	33600
	1440.56	50.4168	64.5516	62.7949	72.2807	95.5222	70.7795			31.58	36400	30933.3	36916.7	35550	36350	33033.3
	1438.63	50.3343	64.3729	62.6253	72.2087	95.4714	70.6227			31.6	35900	32283.3	36300	36733.3	36150	33450
	1436.7	50.3031	64.2722	62.4853	72.1719	95.4775	70.5168			31.62	36616.7	32133.3	36133.3	36750	34833.3	32533.3
	1434.77	50.3217	64.2376	62.4063	72.1707	95.4868	70.4707			31.64	35383.3	29783.3	36500	35233.3	35083.3	33683.3
	1432.84	50.3055	64.152	62.3382	72.12	95.412	70.3665			31.66	37750	32683.3	36566.7	34966.7	36483.3	32183.3
	1430.92	50.2233	64.0067	62.2135	72.0147	95.2931	70.2144			31.68	36616.7	30666.7	35933.3	35600	35466.7	32433.3
	1428.99	50.1011	63.8418	62.0277	71.9123	95.1635	70.0956			31.7	37916.7	29866.7	34583.3	34866.7	35533.3	32533.3
	1427.06	49.951	63.6682	61.8298	71.8197	95.0207	69.9911			31.72	36783.3	30550	35083.3	35300	35866.7	33300
	1425.13	49.7693	63.508	61.652	71.7142	94.8997	69.85			31.74	35800	31000	36283.3	35116.7	35383.3	32850
	1423.2	49.5867	63.392	61.4948	71.6045	94.8307	69.7007			31.76	37083.3	30783.3	35850	34483.3	37566.7	33383.3
	1421.27	49.4256	63.2951	61.344	71.4888	94.7935	69.5773			31.78	36250	32183.3	36683.3	36116.7	35233.3	33616.7
	1419.34	49.2401	63.188	61.1769	71.3576	94.7824	69.4763			31.8	36100	31500	35633.3	35150	35666.7	32783.3
	1417.42	49.0155	63.0907	60.9928	71.2505	94.7516	69.4102			31.82	36200	30400	37200	35366.7	36150	31866.7
	1415.49	48.8019	62.9797	60.8096	71.1649	94.6084	69.3687			31.84	36916.7	30733.3	36616.7	35883.3	35516.7	33066.7
	1413.56	48.6065	62.8609	60.6494	71.0745	94.406	69.3302			31.86	36066.7	30050	35366.7	36133.3	36666.7	33750
	1411.63	48.454	62.8232	60.5518	71.0267	94.2461	69.3006			31.88	36300	29966.7	36500	34950	37450	32183.3
	1409.7	48.3762	62.8984	60.5211	71.0597	94.1577	69.2835			31.9	36433.3	30816.7	36066.7	34233.3	35050	32633.3
	1407.77	48.3326	62.989	60.4934	71.1238	94.1002	69.2825			31.92	36500	29966.7	35233.3	34366.7	34916.7	32333.3
	1405.85	48.2672	63.0185	60.4179	71.161	94.0436	69.3057			31.94	36033.3	30650	36400	35666.7	35316.7	33233.3
	1403.92	48.1861	63.0032	60.3113	71.1597	93.9836	69.3225			31.96	36666.7	32033.3	35400	35200	36383.3	33650
	1401.99	48.1199	62.9597	60.2148	71.1167	93.9204	69.2912			31.98	36350	30800	35350	36333.3	36883.3	33816.7
	1400.06	48.0787	62.8827	60.1466	71.0328	93.8802	69.2469			32	36500	30933.3	35566.7	35066.7	37083.3	33750
	1398.13	48.0687	62.7973	60.1183	70.9271	93.8979	69.2541			32.02	35866.7	31333.3	36100	35050	35800	33733.3
	1396.2	48.0808	62.7151	60.1342	70.8099	93.9339	69.2966			32.04	36200	31183.3	35883.3	36083.3	35733.3	34600
	1394.27	48.0614	62.5669	60.1376	70.6479	93.8667	69.2959			32.06	37300	31500	35483.3	36133.3	36933.3	34033.3
	1392.35	47.9402	62.2965	60.0182	70.3972	93.6295	69.2016			32.08	37183.3	31116.7	36016.7	35750	35666.7	34383.3
	1390.42	47.6722	61.8837	59.705	70.0123	93.2127	68.9669			32.1	37316.7	31133.3	36083.3	36033.3	36200	32850
	1388.49	47.2333	61.2711	59.158	69.4234	92.5592	68.5441			32.12	36500	31366.7	35316.7	35833.3	36050	33733.3
	1386.56	46.753	60.5655	58.5137	68.7439	91.7962	68.0603			32.14	36216.7	30816.7	36033.3	35966.7	37216.7	33850
	1384.63	46.5409	60.1657	58.1737	68.3774	91.4369	67.8414			32.16	36250	30700	36083.3	35516.7	36933.3	33600
	1382.7	46.6912	60.219	58.2899	68.4741	91.7137	67.9618			32.18	36433.3	31383.3	36683.3	37600	37583.3	33933.3
	1380.78	47.0844	60.5371	58.6934	68.8594	92.3803	68.2588			32.2	36833.3	31633.3	36233.3	36216.7	37666.7	33800
	1378.85	47.5669	60.9084	59.1675	69.3161	93.0744	68.5722			32.22	35816.7	30800	36500	36300	38200	33166.7
	1376.92	48.0528	61.2755	59.616	69.7364	93.6186	68.835			32.24	37583.3	31016.7	36816.7	37333.3	38833.3	32366.7
	1374.99	48.58	61.7035	60.0898	70.1477	94.0722	69.0851			32.26	36250	31416.7	35566.7	36900	37716.7	32366.7
	1373.06	49.1061	62.117	60.5507	70.5192	94.4381	69.3346			32.28	36550	31350	35800	36483.3	37100	33133.3
	1371.13	49.4853	62.3695	60.8683	70.7584	94.649	69.5202			32.3	37050	32350	36116.7	36250	38733.3	35016.7
	1369.2	49.7642	62.5454	61.0976	70.9265	94.7932	69.6446			32.32	37000	32283.3	36983.3	36333.3	40333.3	32833.3
	1367.28	50.0802	62.7801	61.3621	71.1366	94.9726	69.7569			32.34	37316.7	32350	37950	36466.7	41433.3	33266.7
	1365.35	50.5048	63.1207	61.7256	71.4472	95.2118	69.9006			32.36	36000	32733.3	36550	37333.3	45016.7	34566.7
	1363.42	51.109	63.6406	62.2648	71.9123	95.5528	70.1589			32.38	36783.3	33183.3	37966.7	37383.3	44783.3	33883.3
	1361.49	51.8538	64.3129	62.9375	72.4753	95.9412	70.5466			32.4	37500	32016.7	37783.3	37233.3	40433.3	35116.7
	1359.56	52.4917	64.866	63.4935	72.9225	96.1912	70.8893			32.42	37016.7	32033.3	37000	38500	41316.7	36216.7
	1357.63	52.9492	65.2154	63.8744	73.2195	96.3191	71.1196			32.44	36316.7	32333.3	37200	36683.3	43950	38633.3
	1355.71	53.3211	65.4831	64.1791	73.4607	96.4395	71.323			32.46	37433.3	32983.3	37933.3	38683.3	41883.3	40783.3
	1353.78	53.6467	65.7239	64.4428	73.6768	96.5588	71.5294			32.48	37000	33950	37416.7	39983.3	40266.7	39333.3
	1351.85	53.9108	65.919	64.6646	73.8506	96.644	71.6988			32.5	38350	37066.7	37400	40433.3	39433.3	38216.7
	1349.92	54.119	66.0743	64.8523	73.9811	96.7112	71.8422			32.52	36600	41900	38200	39283.3	40350	38616.7
	1347.99	54.2842	66.1978	64.9932	74.0778	96.7764	72.0111			32.54	35833.3	43266.7	37533.3	42950	40150	39266.7
	1346.06	54.3873	66.2596	65.0685	74.1399	96.8291	72.1752			32.56	36933.3	39750	38383.3	42416.7	40033.3	37783.3
	1344.14	54.4079	66.2483	65.0798	74.1613	96.8628	72.2557			32.58	37116.7	37916.7	39150	43500	37633.3	38050
	1342.21	54.3592	66.1891	65.0381	74.1391	96.8889	72.2612			32.6	37450	37950	36500	40750	38883.3	37600
	1340.28	54.2766	66.0974	64.9689	74.085	96.9193	72.2844			32.62	37966.7	40633.3	39550	41283.3	41916.7	37200
	1338.35	54.1932	65.98	64.8978	74.0221	96.9272	72.361			32.64	37200	38900	38216.7	42016.7	40366.7	38800
	1336.42	54.1048	65.8563	64.7998	73.9448	96.8777	72.4137			32.66	38816.7	41233.3	38533.3	41300	39833.3	34866.7
	1334.49	53.9864	65.7238	64.6531	73.8369	96.7916	72.4255			32.68	37850	43950	38866.7	41650	39433.3	36766.7
	1332.56	53.8272	65.5525	64.4767	73.6929	96.6857	72.4285			32.7	39050	41700	39916.7	40966.7	39816.7	36000
	1330.64	53.6144	65.3252	64.2764	73.4951	96.5549	72.3948			32.72	36950	38500	37800	42216.7	40033.3	36700
	1328.71	53.3182	65.0474	64.0188	73.2254	96.3981	72.2827			32.74	38050	39150	38733.3	41616.7	40116.7	37516.7
	1326.78	52.9171	64.7036	63.6737	72.8939	96.2226	72.1104			32.76	38733.3	40450	37800	42366.7	40450	35050
	1324.85	52.4553	64.2849	63.2757	72.547	96.0498	71.9144			32.78	38216.7	40516.7	37533.3	41750	39816.7	34183.3
	1322.92	52.072	63.9113	62.945	72.2819	95.9262	71.727			32.8	39666.7	37616.7	40066.7	41833.3	40366.7	34783.3
	1320.99	51.9374	63.7953	62.8354	72.2273	95.915	71.6399			32.82	38966.7	35966.7	40416.7	42750	40850	36933.3
	1319.07	52.1058	64.0036	63.0002	72.4202	96.0374	71.7662			32.84	38566.7	34683.3	39600	41616.7	39466.7	36150
	1317.14	52.4134	64.3384	63.282	72.7026	96.2	72.0526			32.86	38016.7	35300	38766.7	41816.7	39266.7	35700
	1315.21	52.6407	64.5781	63.4772	72.8895	96.289	72.3026			32.88	39366.7	34866.7	38800	41583.3	40300	36500
	1313.28	52.7279	64.6786	63.5496	72.9503	96.2987	72.4387			32.9	39466.7	34966.7	39600	42616.7	40183.3	35816.7
	1311.35	52.7308	64.6744	63.5554	72.9302	96.2709	72.5277			32.92	40450	34583.3	39666.7	42383.3	41000	35750
	1309.42	52.7256	64.6276	63.548	72.8906	96.2453	72.6254			32.94	39650	34900	40233.3	42283.3	39516.7	36766.7
	1307.49	52.782	64.6336	63.5862	72.9045	96.2666	72.7388			32.96	39450	34950	39000	41500	41350	36500
	1305.57	52.9343	64.7445	63.7086	73.0037	96.3436	72.8882			32.98	40633.3	35200	38533.3	43900	40316.7	35616.7
	1303.64	53.161	64.9327	63.9018	73.1603	96.4445	73.1111			33	39950	34966.7	37916.7	42516.7	39350	36416.7
	1301.71	53.413	65.1508	64.1272	73.334	96.541	73.3954			33.02	39366.7	34766.7	38966.7	42533.3	42300	36533.3
	1299.78	53.6398	65.352	64.338	73.4932	96.6196	73.6676			33.04	38150	34666.7	39433.3	43283.3	41333.3	36783.3
	1297.85	53.7987	65.487	64.4903	73.6153	96.6816	73.8843			33.06	39066.7	33800	38350	42350	41250	35633.3
	1295.92	53.8756	65.5594	64.5858	73.6983	96.7385	74.0703			33.08	38950	34866.7	39850	42750	40700	36350
	1294	53.9043	65.6305	64.6695	73.7645	96.7959	74.2453			33.1	38450	33300	38983.3	43583.3	42450	35333.3
	1292.07	53.9308	65.7248	64.7639	73.835	96.8527	74.3936			33.12	39200	34150	40133.3	43216.7	40516.7	36166.7
	1290.14	53.9526	65.8001	64.8485	73.8975	96.894	74.5194			33.14	39716.7	34833.3	40066.7	43466.7	40766.7	37416.7
	1288.21	53.9196	65.8207	64.8897	73.9144	96.8974	74.6449			33.16	39733.3	35483.3	39533.3	43916.7	40416.7	35333.3
	1286.28	53.8067	65.7776	64.8602	73.8669	96.8651	74.7524			33.18	41000	34700	39400	43650	40966.7	36150
	1284.35	53.6535	65.6623	64.7615	73.7741	96.8093	74.8029			33.2	40383.3	36083.3	38233.3	43700	38816.7	35983.3
	1282.42	53.5075	65.5029	64.6252	73.6604	96.7246	74.8035			33.22	38566.7	35533.3	39600	44433.3	40216.7	36633.3
	1280.5	53.3668	65.3576	64.4673	73.5251	96.6089	74.7856			33.24	38766.7	34383.3	39533.3	43933.3	40566.7	37016.7
	1278.57	53.1995	65.2116	64.2742	73.3532	96.4695	74.7481			33.26	39150	33616.7	39700	42566.7	39816.7	36250
	1276.64	52.9948	64.9946	64.0432	73.1463	96.3118	74.6767			33.28	41300	34233.3	38300	42066.7	40700	35666.7
	1274.71	52.7736	64.7188	63.7975	72.9251	96.1552	74.5871			33.3	39033.3	34283.3	38150	43416.7	41383.3	36200
	1272.78	52.561	64.4683	63.565	72.7105	96.0244	74.5109			33.32	39233.3	35383.3	39966.7	42766.7	41233.3	35250
	1270.85	52.3686	64.2717	63.3711	72.5315	95.927	74.4542			33.34	40266.7	34083.3	39083.3	43550	41183.3	35116.7
	1268.93	52.1951	64.0962	63.2216	72.4121	95.8633	74.4009			33.36	41116.7	34316.7	38483.3	42733.3	39333.3	34566.7
	1267	52.0316	63.9326	63.0881	72.3188	95.83	74.346			33.38	40116.7	34900	38716.7	42916.7	41150	34716.7
	1265.07	51.8621	63.7853	62.9455	72.1942	95.8153	74.2956			33.4	39700	34933.3	40033.3	43116.7	42066.7	35750
	1263.14	51.6674	63.627	62.7883	72.0426	95.8057	74.2499			33.42	40733.3	34766.7	40000	42233.3	41200	36350
	1261.21	51.4392	63.4366	62.6092	71.8951	95.7894	74.2024			33.44	39083.3	33466.7	37633.3	42766.7	38966.7	35016.7
	1259.28	51.1885	63.2284	62.4152	71.7365	95.7603	74.1376			33.46	38500	34583.3	37800	42616.7	40250	34550
	1257.35	50.933	63.0057	62.2287	71.5485	95.7237	74.0406			33.48	37700	34700	38683.3	43683.3	40466.7	34866.7
	1255.43	50.6728	62.7593	62.0387	71.3532	95.6842	73.922			33.5	40283.3	34533.3	40466.7	43516.7	38616.7	35850
	1253.5	50.392	62.5141	61.8197	71.1617	95.6328	73.8083			33.52	39600	34033.3	37016.7	43083.3	40350	35750
	1251.57	50.1112	62.3082	61.6012	70.9758	95.5615	73.7054			33.54	40316.7	35416.7	37083.3	42216.7	40666.7	36233.3
	1249.64	49.9063	62.1575	61.4485	70.8423	95.4933	73.6164			33.56	38900	34016.7	38033.3	41766.7	38283.3	36583.3
	1247.71	49.8251	62.0736	61.3852	70.7998	95.469	73.5861			33.58	39300	34083.3	37316.7	40883.3	39533.3	34933.3
	1245.78	49.8334	62.0618	61.3874	70.8098	95.498	73.6466			33.6	37700	32816.7	39166.7	42383.3	39350	36300
	1243.86	49.8932	62.1083	61.4375	70.8352	95.5552	73.75			33.62	40116.7	34000	37366.7	40983.3	39466.7	34166.7
	1241.93	50.0403	62.2237	61.5601	70.919	95.6346	73.8552			33.64	38883.3	33766.7	36633.3	40400	39383.3	35566.7
	1240	50.3346	62.4594	61.8066	71.1185	95.7591	74.0249			33.66	40333.3	34516.7	38433.3	41616.7	39800	35350
	1238.07	50.7622	62.8164	62.173	71.4198	95.9265	74.3165			33.68	39616.7	34083.3	36650	40666.7	36733.3	33900
	1236.14	51.2269	63.1874	62.5543	71.7432	96.0901	74.6436			33.7	37866.7	32766.7	38083.3	40816.7	38150	34750
	1234.21	51.6223	63.45	62.8334	71.9933	96.1968	74.8597			33.72	38566.7	32366.7	36783.3	41216.7	38216.7	35100
	1232.28	51.8921	63.5761	62.9897	72.121	96.2271	74.9405			33.74	37666.7	34600	37300	40616.7	37883.3	34416.7
	1230.36	52.0572	63.611	63.0774	72.1588	96.205	74.9753			33.76	38050	33200	36233.3	40800	37733.3	33983.3
	1228.43	52.188	63.6046	63.1354	72.1767	96.1621	75.007			33.78	36583.3	32900	36283.3	40616.7	37500	34016.7
	1226.5	52.3222	63.5901	63.1683	72.2005	96.1002	74.9985			33.8	36650	31933.3	35800	40150	37833.3	34116.7
	1224.57	52.4419	63.5751	63.1811	72.2104	96.0176	74.9518			33.82	37783.3	32550	36366.7	40050	37700	34400
	1222.64	52.5299	63.5452	63.1826	72.2049	95.9308	74.9328			33.84	38550	31466.7	35300	40650	37850	33850
	1220.71	52.5847	63.4983	63.1716	72.1996	95.8437	74.947			33.86	36966.7	32333.3	34833.3	39883.3	37066.7	32683.3
	1218.79	52.598	63.4491	63.1436	72.184	95.7414	74.9189			33.88	36933.3	31666.7	34566.7	38716.7	37783.3	33383.3
	1216.86	52.5629	63.3897	63.0891	72.1332	95.6133	74.8281			33.9	37200	32116.7	34516.7	39450	36400	33083.3
	1214.93	52.4798	63.2907	62.9904	72.0343	95.4569	74.7292			33.92	36966.7	32566.7	34850	38000	36716.7	33300
	1213	52.3466	63.1471	62.8484	71.8905	95.2738	74.6233			33.94	37100	32183.3	34366.7	37966.7	36866.7	33433.3
	1211.07	52.1669	62.9777	62.6867	71.7288	95.0767	74.464			33.96	36633.3	30866.7	33316.7	35566.7	36533.3	32883.3
	1209.14	51.9567	62.7949	62.514	71.5765	94.8834	74.27			33.98	35700	31133.3	34250	36883.3	36500	33150
	1207.21	51.7304	62.6052	62.3271	71.4201	94.6953	74.0841			34	36400	30716.7	34116.7	38133.3	36183.3	32366.7
	1205.29	51.4885	62.4106	62.1281	71.2237	94.497	73.877			34.02	35516.7	32416.7	34500	37000	36716.7	33333.3
	1203.36	51.2109	62.1863	61.8928	70.9727	94.2865	73.6047			34.04	35683.3	31300	34483.3	36600	34983.3	32200
	1201.43	50.8646	61.8918	61.5862	70.6769	94.0752	73.2918			34.06	36483.3	31266.7	33366.7	36400	35250	31500
	1199.5	50.426	61.5117	61.2136	70.3487	93.8552	72.9745			34.08	35100	29316.7	34966.7	37033.3	35266.7	31866.7
	1197.57	49.8865	61.0506	60.7848	69.9724	93.6183	72.6185			34.1	36516.7	30816.7	35066.7	35666.7	35016.7	32100
	1195.64	49.2563	60.5133	60.2867	69.5116	93.3727	72.1817			34.12	35883.3	30300	33183.3	35233.3	34366.7	32016.7
	1193.72	48.564	59.9208	59.7209	68.9667	93.1059	71.7009			34.14	35600	30700	34233.3	36366.7	34416.7	31316.7
	1191.79	47.8268	59.3072	59.1016	68.3904	92.8135	71.2234			34.16	32566.7	29916.7	32533.3	36433.3	34433.3	30766.7
	1189.86	47.0433	58.6879	58.4414	67.8259	92.5343	70.7276			34.18	35783.3	29316.7	32250	35150	34400	30916.7
	1187.93	46.2424	58.0766	57.7769	67.2834	92.2913	70.208			34.2	34450	29350	35000	34650	34650	32116.7
	1186	45.5095	57.532	57.1731	66.7961	92.0877	69.7593			34.22	35050	29216.7	33433.3	35583.3	34666.7	30250
	1184.07	44.9457	57.1355	56.6956	66.4337	91.9501	69.4869			34.24	34650	29283.3	33816.7	34550	33950	30250
	1182.14	44.6031	56.9231	56.3895	66.2311	91.8949	69.3929			34.26	34400	29800	32116.7	35316.7	34800	30166.7
	1180.22	44.4543	56.8671	56.257	66.1558	91.9073	69.4157			34.28	33916.7	29833.3	33516.7	32633.3	34366.7	31400
	1178.29	44.4109	56.9002	56.2365	66.148	91.957	69.516			34.3	33066.7	28866.7	33133.3	35416.7	33850	31616.7
	1176.36	44.3731	56.9473	56.233	66.153	92.0058	69.6579			34.32	33966.7	27583.3	32816.7	35250	33666.7	30533.3
	1174.43	44.2747	56.9567	56.1795	66.1312	92.0302	69.7727			34.34	34550	28933.3	34516.7	34266.7	34483.3	29366.7
	1172.5	44.0965	56.917	56.0551	66.0622	92.0178	69.8113			34.36	33683.3	30116.7	33533.3	34600	34066.7	30533.3
	1170.57	43.8396	56.8361	55.8692	65.9315	91.955	69.7807			34.38	33866.7	28233.3	32983.3	34033.3	33066.7	30383.3
	1168.65	43.5059	56.7054	55.6492	65.7304	91.8611	69.6949			34.4	33133.3	29416.7	32750	33716.7	34633.3	30466.7
	1166.72	43.1123	56.5144	55.4119	65.4794	91.7695	69.5467			34.42	33166.7	29383.3	34433.3	33683.3	34300	31250
	1164.79	42.6849	56.2783	55.1377	65.2198	91.6689	69.3365			34.44	34100	28116.7	31800	34000	33850	30516.7
	1162.86	42.2278	56.0018	54.7957	64.9517	91.5239	69.078			34.46	35133.3	29750	33400	33366.7	34800	30933.3
	1160.93	41.7255	55.6576	54.3872	64.6244	91.3154	68.7749			34.48	32516.7	28500	34933.3	32400	34516.7	30950
	1159	41.1784	55.2463	53.9417	64.2233	91.0463	68.4307			34.5	33183.3	29300	31566.7	33283.3	34250	30933.3
	1157.07	40.6253	54.8175	53.4876	63.8028	90.7333	68.0737			34.52	34500	28483.3	33266.7	33250	32950	31116.7
	1155.15	40.1268	54.4133	53.0582	63.4149	90.387	67.7431			34.54	33516.7	29716.7	32116.7	32416.7	34333.3	30750
	1153.22	39.7187	54.0533	52.689	63.0742	90.0346	67.4621			34.56	33566.7	28383.3	33083.3	32200	34800	31866.7
	1151.29	39.3907	53.7645	52.3889	62.7853	89.7351	67.2319			34.58	33583.3	28400	33516.7	33283.3	33533.3	30866.7
	1149.36	39.1103	53.5585	52.1539	62.5547	89.5158	67.0287			34.6	34883.3	28800	32283.3	33366.7	33633.3	30200
	1147.43	38.8664	53.4134	52.0006	62.3928	89.3647	66.8332			34.62	35183.3	28416.7	32850	33250	32900	31016.7
	1145.5	38.6847	53.3345	51.9502	62.3123	89.2774	66.6857			34.64	33716.7	28166.7	33266.7	32766.7	32933.3	29800
	1143.58	38.6019	53.3705	52.008	62.3156	89.2404	66.6562			34.66	33183.3	28383.3	32850	33600	34500	30966.7
	1141.65	38.6256	53.5209	52.1609	62.3942	89.2228	66.7259			34.68	33650	29633.3	33083.3	34450	34816.7	29916.7
	1139.72	38.7004	53.6898	52.3417	62.5136	89.1813	66.7686			34.7	33900	29283.3	32916.7	33733.3	34200	31166.7
	1137.79	38.6995	53.7558	52.4125	62.5812	89.046	66.6734			34.72	34133.3	28216.7	34050	33283.3	34566.7	31300
	1135.86	38.4865	53.6164	52.2454	62.4769	88.7566	66.4074			34.74	33516.7	28633.3	33650	34100	34900	30183.3
	1133.93	38.0187	53.2041	51.8135	62.1461	88.3033	65.9709			34.76	33200	30066.7	32800	34233.3	34066.7	30300
	1132	37.376	52.5648	51.1948	61.653	87.7282	65.3958			34.78	33616.7	29183.3	32433.3	33816.7	35133.3	31083.3
	1130.08	36.7075	51.8891	50.5406	61.1508	87.1458	64.7973			34.8	33550	29650	32983.3	33633.3	32850	29816.7
	1128.15	36.1763	51.3832	50.0137	60.7946	86.7008	64.3346			34.82	32716.7	29266.7	33966.7	33333.3	32766.7	30700
	1126.22	35.8853	51.1247	49.6846	60.6475	86.4385	64.0823			34.84	33733.3	29400	32550	33866.7	34016.7	29916.7
	1124.29	35.8126	51.066	49.5252	60.6642	86.296	63.9823			34.86	33550	28416.7	31900	33116.7	33283.3	30950
	1122.36	35.849	51.1193	49.4932	60.7658	86.2013	63.9455			34.88	33983.3	28483.3	33183.3	34066.7	33266.7	30116.7
	1120.43	35.9002	51.2099	49.5476	60.9076	86.1127	63.9423			34.9	34383.3	28133.3	32033.3	33350	34650	30283.3
	1118.51	35.9378	51.3061	49.6389	61.0765	86.0396	63.9701			34.92	33316.7	28350	32816.7	33116.7	35300	30133.3
	1116.58	35.9785	51.4182	49.7309	61.2692	86.0284	64.0092			34.94	34716.7	28916.7	34400	34566.7	33600	31850
	1114.65	36.0467	51.5552	49.8173	61.4819	86.0901	64.0682			34.96	33283.3	29883.3	32850	33033.3	34316.7	30816.7
	1112.72	36.1441	51.7021	49.9186	61.6877	86.1943	64.1857			34.98	34966.7	29283.3	33316.7	33666.7	33366.7	30183.3
	1110.79	36.2324	51.8336	50.0311	61.8389	86.3151	64.3399			35	35550	28116.7	31716.7	32766.7	33700	29016.7
	1108.86	36.2663	51.9132	50.0839	61.9091	86.4471	64.4509			35.02	33166.7	28750	33033.3	34016.7	33683.3	30816.7
	1106.93	36.2282	51.896	50.0127	61.9032	86.5852	64.4921			35.04	33666.7	28366.7	32750	33766.7	35050	30016.7
	1105.01	36.1153	51.7669	49.8483	61.835	86.695	64.505			35.06	33916.7	28800	33000	33216.7	34116.7	31783.3
	1103.08	35.9425	51.5555	49.6664	61.7218	86.7553	64.4923			35.08	33450	30183.3	32900	32400	34066.7	30366.7
	1101.15	35.7524	51.2997	49.491	61.5831	86.8094	64.4107			35.1	32383.3	28300	31383.3	33483.3	33366.7	30850
	1099.22	35.5722	51.0262	49.2958	61.422	86.9081	64.2846			35.12	33450	28450	32683.3	34066.7	33183.3	31150
	1097.29	35.3905	50.7648	49.074	61.2353	87.0627	64.2017			35.14	34383.3	28500	32150	34583.3	33166.7	29716.7
	1095.36	35.1997	50.5436	48.8657	61.0494	87.2716	64.1686			35.16	34550	29383.3	32483.3	32583.3	34016.7	29416.7
	1093.44	35.0226	50.3608	48.7138	60.9067	87.5112	64.1163			35.18	34166.7	28650	32116.7	32683.3	34433.3	31683.3
	1091.51	34.8995	50.2075	48.6232	60.8214	87.7444	64.0624			35.2	34083.3	28350	33050	34083.3	34083.3	30450
	1089.58	34.8612	50.1227	48.5913	60.7897	87.967	64.0999			35.22	32916.7	29083.3	33483.3	34300	33450	30566.7
	1087.65	34.8974	50.1452	48.6325	60.8136	88.1822	64.228			35.24	33700	29266.7	33483.3	34133.3	33400	31533.3
	1085.72	34.9615	50.238	48.7323	60.8798	88.3785	64.3545			35.26	34133.3	28483.3	33266.7	34533.3	33533.3	29950
	1083.79	35.005	50.3394	48.8406	60.955	88.5697	64.4345			35.28	34300	29033.3	31966.7	34333.3	33466.7	29916.7
	1081.86	35.0059	50.4194	48.929	61.0151	88.7772	64.4951			35.3	34200	27400	32583.3	34833.3	34033.3	30316.7
	1079.94	34.9819	50.4646	49.0009	61.0549	88.9949	64.5564			35.32	33700	28483.3	32350	33466.7	34016.7	30116.7
	1078.01	34.964	50.4935	49.0703	61.0872	89.1993	64.609			35.34	34266.7	28766.7	32600	34850	34566.7	30833.3
	1076.08	34.9577	50.5441	49.1516	61.1299	89.3567	64.6596			35.36	33966.7	29333.3	32033.3	34283.3	32716.7	30916.7
	1074.15	34.9567	50.595	49.2253	61.1664	89.4643	64.7143			35.38	34333.3	30233.3	31700	34583.3	34233.3	29950
	1072.22	34.9529	50.5807	49.2412	61.1574	89.5649	64.7298			35.4	33466.7	29150	32533.3	34883.3	35333.3	30500
	1070.29	34.9203	50.5011	49.1962	61.1068	89.6768	64.6816			35.42	33433.3	28650	32550	34666.7	34733.3	29883.3
	1068.37	34.8582	50.4425	49.1694	61.0715	89.8004	64.6438			35.44	34100	28616.7	31766.7	35433.3	34983.3	29000
	1066.44	34.8334	50.4841	49.2364	61.0959	89.9522	64.705			35.46	34800	29816.7	31850	35150	33233.3	29316.7
	1064.51	34.9035	50.6302	49.3781	61.1707	90.1244	64.8481			35.48	34416.7	29233.3	30933.3	33750	33950	30550
	1062.58	35.0429	50.8298	49.5272	61.2734	90.298	64.9885			35.5	33600	28850	31550	35133.3	32966.7	30250
	1060.65	35.1973	51.0358	49.6708	61.4055	90.4625	65.1014			35.52	34183.3	29116.7	31983.3	33983.3	33333.3	30250
	1058.72	35.3592	51.2353	49.8446	61.5728	90.599	65.2306			35.54	32833.3	29100	33816.7	33633.3	33150	28866.7
	1056.79	35.5524	51.44	50.0616	61.7767	90.7275	65.3911			35.56	32566.7	28000	32816.7	33100	31450	30333.3
	1054.87	35.7876	51.6671	50.2962	62.0149	90.8886	65.5469			35.58	33983.3	28783.3	32850	33933.3	34083.3	31400
	1052.94	36.0577	51.9138	50.5202	62.2591	91.0672	65.6774			35.6	34633.3	27716.7	32716.7	32466.7	33250	29833.3
	1051.01	36.3464	52.1504	50.7309	62.4615	91.2372	65.791			35.62	34200	28850	32600	33933.3	33283.3	29000
	1049.08	36.6244	52.3503	50.9248	62.5986	91.3883	65.8788			35.64	32266.7	27366.7	32083.3	34400	33716.7	30033.3
	1047.15	36.8537	52.4917	51.0596	62.6775	91.4939	65.9155			35.66	32883.3	28733.3	31133.3	33150	33450	29716.7
	1045.22	37.01	52.535	51.101	62.7013	91.5451	65.8885			35.68	32400	29883.3	31616.7	33816.7	33733.3	28500
	1043.3	37.082	52.4585	51.0594	62.6571	91.5433	65.791			35.7	34016.7	28300	31633.3	32883.3	33400	30116.7
	1041.37	37.0462	52.2858	50.9264	62.5336	91.475	65.6167			35.72	31966.7	28833.3	33066.7	33633.3	32850	29300
	1039.44	36.8863	52.0324	50.6777	62.3256	91.3563	65.3699			35.74	31916.7	27800	32166.7	34233.3	34583.3	29800
	1037.51	36.6452	51.7045	50.3613	62.0517	91.2248	65.0682			35.76	32933.3	28500	31183.3	31633.3	32950	28783.3
	1035.58	36.4321	51.3778	50.0788	61.7862	91.1214	64.7803			35.78	33550	27616.7	31266.7	32933.3	33066.7	29683.3
	1033.65	36.3656	51.1797	49.9049	61.6257	91.1082	64.6234			35.8	33700	29066.7	30600	33500	32583.3	30516.7
	1031.72	36.4871	51.1805	49.8822	61.6132	91.2051	64.6479			35.82	33233.3	28000	31200	31800	33750	29633.3
	1029.8	36.7554	51.3583	50.0207	61.7318	91.3706	64.7867			35.84	32116.7	28266.7	32416.7	32600	32033.3	29333.3
	1027.87	37.1297	51.6437	50.2781	61.9545	91.5723	64.965			35.86	32683.3	28683.3	32450	33133.3	32250	29766.7
	1025.94	37.578	51.96	50.5925	62.2505	91.7811	65.1814			35.88	33266.7	29233.3	32283.3	32366.7	32900	29400
	1024.01	38.0316	52.2522	50.9155	62.5642	91.9675	65.4445			35.9	32500	28900	31466.7	32416.7	33450	29250
	1022.08	38.4033	52.4979	51.1917	62.8255	92.1221	65.6809			35.92	32266.7	28450	31383.3	32716.7	33766.7	29183.3
	1020.15	38.595	52.6522	51.3568	62.9492	92.2092	65.7743			35.94	32983.3	28033.3	30583.3	33750	32883.3	30000
	1018.23	38.5073	52.6139	51.3703	62.8525	92.187	65.684			35.96	33000	27166.7	31550	33483.3	32916.7	28266.7
	1016.3	38.1545	52.3497	51.2384	62.5489	92.0718	65.4564			35.98	32366.7	28066.7	31333.3	32533.3	33166.7	28450
	1014.37	37.7294	52.0063	51.0425	62.1885	91.9197	65.1782			36	31966.7	27666.7	31600	33516.7	32950	28716.7
	1012.44	37.4694	51.7993	50.9268	61.9487	91.8113	64.989			36.02	33100	28000	30566.7	31866.7	32216.7	28066.7
	1010.51	37.4826	51.8397	50.9928	61.9193	91.8026	65.0153			36.04	33816.7	27183.3	30816.7	31566.7	33333.3	29600
	1008.58	37.7094	52.0975	51.2276	62.0825	91.8655	65.2314			36.06	33283.3	28500	30083.3	32333.3	32866.7	28700
	1006.65	38.0188	52.4689	51.5757	62.3625	91.9649	65.5029			36.08	32083.3	27233.3	31516.7	32733.3	32716.7	28683.3
	1004.73	38.3397	52.8787	52.0134	62.7016	92.0994	65.7745			36.1	32066.7	26750	31800	33266.7	32933.3	28900
	1002.8	38.687	53.3404	52.5264	63.08	92.2652	66.0989			36.12	32633.3	27850	29950	32716.7	32616.7	29183.3
	1000.87	39.0885	53.9001	53.0947	63.4918	92.4797	66.4967			36.14	32533.3	26800	30650	32816.7	33266.7	28433.3
	998.941	39.549	54.55	53.7151	63.9565	92.7303	66.9171			36.16	35150	27883.3	31316.7	32016.7	33200	28183.3
	997.013	40.0673	55.2507	54.3939	64.5071	92.9515	67.3404			36.18	33033.3	28283.3	31283.3	32716.7	32516.7	29233.3
	995.084	40.6472	56.0016	55.1428	65.1347	93.1636	67.8037			36.2	32200	27816.7	31316.7	31616.7	31966.7	29233.3
	993.156	41.295	56.8178	55.9727	65.7886	93.4566	68.3124			36.22	32950	27116.7	30633.3	32900	33300	28683.3
	991.227	42.0134	57.6915	56.8639	66.4446	93.8527	68.8283			36.24	32100	27116.7	29916.7	31966.7	33050	28316.7
	989.299	42.805	58.6043	57.7799	67.1322	94.3116	69.352			36.26	32400	27000	30866.7	32200	31216.7	29216.7
	987.37	43.6889	59.5328	58.7257	67.876	94.7746	69.9279			36.28	33633.3	26800	31133.3	33066.7	32316.7	30266.7
	985.442	44.685	60.4515	59.7301	68.6485	95.2194	70.5439			36.3	32950	26750	31433.3	33483.3	33183.3	29300
	983.513	45.7822	61.3533	60.7688	69.4038	95.6876	71.1299			36.32	32416.7	26550	31650	32300	31433.3	29133.3
	981.585	46.9448	62.223	61.7579	70.1101	96.1662	71.6669			36.34	33216.7	27133.3	31650	32700	32933.3	29633.3
	979.657	48.1437	63.0161	62.6448	70.7627	96.5866	72.1944			36.36	32750	26166.7	32050	32550	32283.3	28900
	977.728	49.3376	63.696	63.438	71.3785	96.9497	72.701			36.38	32066.7	26250	30850	32616.7	31966.7	29216.7
	975.8	50.47	64.2685	64.1438	71.9523	97.2794	73.121			36.4	32033.3	26983.3	32366.7	31833.3	31933.3	28433.3
	973.871	51.5026	64.747	64.7274	72.4447	97.5585	73.4314			36.42	31750	28266.7	30650	32066.7	31633.3	28116.7
	971.943	52.4175	65.1171	65.1569	72.8413	97.7717	73.6703			36.44	33200	28216.7	31133.3	33566.7	33033.3	27933.3
	970.014	53.1988	65.3612	65.4469	73.1528	97.904	73.862			36.46	32300	26950	30616.7	32116.7	30933.3	26916.7
	968.086	53.8412	65.4896	65.6385	73.3785	97.9658	73.9984			36.48	32383.3	26983.3	30000	33816.7	32683.3	29200
	966.157	54.3519	65.537	65.7756	73.5385	98.0186	74.1019			36.5	33583.3	27200	30733.3	33500	32616.7	28300
	964.229	54.7521	65.5555	65.9019	73.6796	98.1004	74.2218			36.52	32383.3	27400	31616.7	33100	33800	28350
	962.3	55.0878	65.5928	66.0327	73.8264	98.2122	74.3708			36.54	32266.7	27350	30983.3	32866.7	31966.7	29533.3
	960.372	55.4194	65.653	66.163	73.9951	98.3487	74.5311			36.56	33133.3	28150	30983.3	33566.7	33516.7	29483.3
	958.443	55.7722	65.7132	66.308	74.1937	98.4959	74.6974			36.58	31383.3	27866.7	30183.3	32283.3	31850	28216.7
	956.515	56.1201	65.7698	66.4858	74.3818	98.6628	74.876			36.6	32333.3	26516.7	30633.3	32166.7	31900	28450
	954.587	56.4217	65.8187	66.6663	74.5102	98.8394	75.0519			36.62	32766.7	27066.7	31100	31766.7	30966.7	27933.3
	952.658	56.6282	65.8212	66.778	74.5722	98.9486	75.1758			36.64	32950	27416.7	31850	32183.3	31716.7	28383.3
	950.73	56.6777	65.7368	66.7639	74.5539	98.9512	75.1969			36.66	32933.3	26816.7	31283.3	32683.3	30033.3	28466.7
	948.801	56.5251	65.5409	66.602	74.404	98.8748	75.0932			36.68	32216.7	26900	30383.3	31800	31816.7	27683.3
	946.873	56.1706	65.2028	66.2875	74.097	98.74	74.8705			36.7	32100	27766.7	31033.3	31883.3	31483.3	29300
	944.944	55.6576	64.7227	65.8485	73.6669	98.5606	74.5716			36.72	32566.7	28650	31166.7	31516.7	32566.7	28483.3
	943.016	55.0849	64.1907	65.3669	73.1848	98.3405	74.2688			36.74	32616.7	27750	30766.7	32750	32050	28850
	941.087	54.6127	63.7519	64.9612	72.7741	98.1164	74.0241			36.76	32316.7	27533.3	30733.3	32633.3	32816.7	29383.3
	939.159	54.3946	63.5258	64.7635	72.5786	97.9973	73.8908			36.78	32900	28116.7	30300	33000	32166.7	30700
	937.23	54.4967	63.5697	64.862	72.6511	98.0393	73.9214			36.8	31633.3	27216.7	30483.3	32183.3	32766.7	28466.7
	935.302	54.8937	63.8785	65.2477	72.954	98.2158	74.1292			36.82	32866.7	27233.3	31650	32583.3	32150	30100
	933.374	55.5056	64.412	65.857	73.4514	98.51	74.4815			36.84	32216.7	28050	29750	32833.3	31883.3	28816.7
	931.445	56.2318	65.107	66.6232	74.0934	98.8864	74.9329			36.86	32950	26833.3	31016.7	32350	32866.7	28233.3
	929.517	56.9805	65.8646	67.4681	74.7789	99.2804	75.4281			36.88	32616.7	26250	30333.3	32033.3	32400	28050
	927.588	57.6851	66.574	68.2991	75.4226	99.6437	75.8808			36.9	30500	26333.3	30950	32450	31533.3	28800
	925.66	58.32	67.1781	69.0349	75.997	99.9444	76.2245			36.92	32266.7	27416.7	31650	33366.7	32850	28866.7
	923.731	58.8941	67.6872	69.6258	76.4883	100.193	76.4953			36.94	32816.7	26133.3	30100	32000	32350	28000
	921.803	59.4105	68.1145	70.0592	76.8911	100.416	76.7687			36.96	32200	26000	30200	32283.3	31233.3	28266.7
	919.874	59.8658	68.4553	70.3647	77.2258	100.605	77.0281			36.98	32666.7	26683.3	30733.3	32116.7	32100	27650
	917.946	60.2812	68.7452	70.5894	77.4999	100.761	77.206			37	32450	26916.7	31700	32300	31700	27200
	916.017	60.6777	69.0424	70.7666	77.7068	100.892	77.3242			37.02	31600	27016.7	30916.7	32366.7	34666.7	28250
	914.089	61.0377	69.3253	70.9219	77.8619	100.97	77.4568			37.04	31966.7	27683.3	30116.7	30983.3	32500	27933.3
	912.161	61.3301	69.5175	71.0488	77.9717	101.008	77.5752			37.06	30616.7	26650	31250	30816.7	30983.3	27816.7
	910.232	61.5341	69.604	71.0807	78.0116	101.037	77.5831			37.08	32566.7	26733.3	31733.3	32400	31783.3	29033.3
	908.304	61.6264	69.6128	70.9761	77.9743	101.026	77.4919			37.1	32266.7	27066.7	31283.3	33333.3	32733.3	28533.3
	906.375	61.5955	69.5389	70.7733	77.8836	100.958	77.3958			37.12	32983.3	26500	30383.3	32766.7	32816.7	28216.7
	904.447	61.4642	69.3911	70.5065	77.7521	100.863	77.3185			37.14	32083.3	26816.7	30383.3	32166.7	33200	28166.7
	902.518	61.2861	69.2299	70.1892	77.581	100.743	77.2361			37.16	31850	28533.3	30100	32616.7	31983.3	28100
	900.59	61.1205	69.0897	69.8702	77.3865	100.598	77.1586			37.18	31200	25983.3	28083.3	32500	31900	27833.3
	898.661	60.978	68.9484	69.5788	77.1826	100.446	77.0833			37.2	31383.3	26500	30433.3	32500	32283.3	28433.3
	896.733	60.8204	68.7836	69.2936	76.9725	100.299	76.9705			37.22	31816.7	26283.3	30650	32433.3	32166.7	28900
	894.804	60.6497	68.608	69.0431	76.7869	100.174	76.8272			37.24	32033.3	27150	29950	31916.7	32416.7	28433.3
	892.876	60.5366	68.4801	68.9079	76.6757	100.086	76.7335			37.26	32833.3	26683.3	30616.7	32100	32866.7	28500
	890.947	60.5312	68.4703	68.8962	76.6513	100.029	76.7309			37.28	31783.3	29000	29783.3	31316.7	31966.7	28416.7
	889.019	60.5863	68.5684	68.9339	76.6823	100.005	76.7567			37.3	31550	27300	31166.7	32900	32150	29133.3
	887.091	60.5998	68.6683	68.9508	76.7067	99.9974	76.7456			37.32	31433.3	26983.3	31100	31983.3	32883.3	28916.7
	885.162	60.5151	68.6738	68.8992	76.64	99.9764	76.7008			37.34	30916.7	26100	31116.7	32683.3	33600	28316.7
	883.234	60.3299	68.5641	68.7478	76.4451	99.918	76.6182			37.36	30966.7	25900	30633.3	32616.7	31566.7	29800
	881.305	60.0232	68.3322	68.4802	76.1522	99.7903	76.4462			37.38	31100	28300	31233.3	32166.7	32616.7	28366.7
	879.377	59.5433	67.9352	68.062	75.7633	99.5675	76.1604			37.4	33016.7	26983.3	30916.7	32933.3	31816.7	27416.7
	877.448	58.8593	67.3525	67.4587	75.2397	99.2585	75.7975			37.42	32683.3	27216.7	29650	32600	32250	27216.7
	875.52	58.0193	66.6488	66.7314	74.6161	98.8829	75.3915			37.44	31400	26366.7	30766.7	33133.3	31233.3	29016.7
	873.591	57.2216	65.9811	66.0835	74.052	98.5093	74.9859			37.46	31450	27283.3	31250	31716.7	31966.7	28083.3
	871.663	56.7785	65.5872	65.7823	73.7678	98.2869	74.741			37.48	31666.7	26916.7	31216.7	31983.3	31450	28083.3
	869.734	56.8912	65.6777	65.9835	73.902	98.325	74.8368			37.5	30966.7	26783.3	30916.7	33366.7	32250	28550
	867.806	57.4892	66.2583	66.6126	74.4068	98.6088	75.2397			37.52	32466.7	26883.3	31316.7	32100	32200	27733.3
	865.878	58.3405	67.1108	67.4556	75.1129	99.0254	75.7617			37.54	32800	26716.7	31333.3	31783.3	33250	28483.3
	863.949	59.2385	67.9914	68.3402	75.8692	99.4206	76.287			37.56	31700	26533.3	30900	32983.3	32566.7	28183.3
	862.021	60.0576	68.7813	69.1806	76.5846	99.7305	76.7867			37.58	31166.7	28533.3	31316.7	32933.3	31516.7	27966.7
	860.092	60.724	69.4484	69.9215	77.1972	100.01	77.2235			37.6	32166.7	26633.3	30883.3	34250	32550	26966.7
	858.164	61.2073	70.0004	70.5329	77.677	100.283	77.5534			37.62	31750	27500	32266.7	33416.7	31716.7	28283.3
	856.235	61.5316	70.4787	71.0176	78.0403	100.5	77.7848			37.64	31950	26616.7	31716.7	32466.7	33116.7	28000
	854.307	61.7608	70.9014	71.3846	78.3214	100.635	77.9655			37.66	31633.3	26316.7	32333.3	33266.7	33300	27633.3
	852.378	61.9408	71.2397	71.6452	78.543	100.719	78.1058			37.68	32516.7	27350	30366.7	33116.7	32266.7	28133.3
	850.45	62.0696	71.4813	71.8361	78.727	100.804	78.1939			37.7	32716.7	27383.3	30950	34300	32566.7	27633.3
	848.521	62.1475	71.664	71.9929	78.8901	100.883	78.2565			37.72	32550	27250	29750	32383.3	32866.7	28150
	846.593	62.1949	71.8243	72.0999	79.0196	100.903	78.3104			37.74	31950	26500	31533.3	32816.7	32450	27750
	844.664	62.2092	71.9412	72.1266	79.0937	100.853	78.3268			37.76	31850	26083.3	30633.3	33900	33083.3	28516.7
	842.736	62.1857	71.977	72.087	79.1098	100.764	78.3011			37.78	31400	26466.7	30250	33283.3	32950	28666.7
	840.808	62.1399	71.9428	71.9999	79.065	100.666	78.2892			37.8	32866.7	26850	29850	32666.7	31316.7	27600
	838.879	62.049	71.8665	71.8609	78.9632	100.611	78.3226			37.82	30766.7	26333.3	30750	32150	31983.3	27833.3
	836.951	61.8649	71.7489	71.6908	78.8427	100.593	78.338			37.84	32816.7	27050	31600	33100	32533.3	27550
	835.022	61.5955	71.5761	71.5086	78.7248	100.534	78.2605			37.86	32683.3	26666.7	30100	33766.7	31900	28350
	833.094	61.2728	71.3285	71.2575	78.5729	100.407	78.0898			37.88	31600	27133.3	30683.3	32950	32733.3	28283.3
	831.165	60.8806	70.9823	70.8563	78.3451	100.241	77.8356			37.9	32583.3	26666.7	31083.3	33333.3	33416.7	28000
	829.237	60.378	70.4954	70.277	78.0154	100.035	77.4823			37.92	32133.3	27950	30916.7	32216.7	34300	28383.3
	827.308	59.7323	69.8093	69.515	77.539	99.7451	77.0504			37.94	31616.7	26583.3	32183.3	32916.7	33633.3	28033.3
	825.38	58.904	68.9213	68.5728	76.8684	99.3153	76.5707			37.96	30433.3	27166.7	31250	33250	32566.7	28733.3
	823.451	57.8805	67.8991	67.4994	76.0164	98.7604	76.0429			37.98	31233.3	28000	31800	33650	31250	28866.7
	821.523	56.7338	66.8177	66.3647	75.076	98.1744	75.4983			38	32533.3	27366.7	30316.7	32900	32566.7	27916.7
	819.595	55.5968	65.7598	65.2223	74.1685	97.6105	75.0111			38.02	31333.3	28283.3	29516.7	33166.7	32300	27583.3
	817.666	54.5904	64.8217	64.1622	73.3678	97.0919	74.6038			38.04	31633.3	27316.7	30316.7	32933.3	31900	28200
	815.738	53.7743	64.0735	63.3162	72.6853	96.6785	74.2196			38.06	32183.3	27616.7	31583.3	33550	33333.3	28966.7
	813.809	53.1401	63.5429	62.7207	72.1154	96.3956	73.8224			38.08	31750	27000	31116.7	32483.3	30600	27116.7
	811.881	52.6409	63.1712	62.2624	71.6386	96.198	73.4475			38.1	31966.7	26816.7	30650	33316.7	31550	28000
	809.952	52.2292	62.8294	61.8486	71.2188	96.0165	73.1195			38.12	33350	27133.3	31250	33350	31783.3	28083.3
	808.024	51.9301	62.5134	61.5602	70.8977	95.8296	72.8418			38.14	32383.3	27516.7	30133.3	33800	31383.3	28733.3
	806.095	51.8775	62.4285	61.5634	70.8263	95.7216	72.701			38.16	32766.7	28133.3	31766.7	33350	32333.3	28300
	804.167	52.1932	62.762	61.9318	71.0951	95.7975	72.8232			38.18	31983.3	27233.3	29800	32800	33000	27800
	802.238	52.8445	63.4598	62.5859	71.6209	96.0486	73.1992			38.2	30616.7	26083.3	31433.3	32900	32100	27533.3
	800.31	53.6593	64.286	63.354	72.2579	96.3702	73.6798			38.22	32516.7	26966.7	31683.3	34266.7	32533.3	28033.3
	798.381	54.4386	65.0272	64.0743	72.8859	96.6649	74.133			38.24	32066.7	27066.7	32250	33716.7	33233.3	28050
	796.453	55.0494	65.6004	64.6536	73.4021	96.9029	74.5027			38.26	31883.3	27533.3	31433.3	33366.7	32366.7	27783.3
	794.525	55.456	66.0269	65.0632	73.7739	97.0971	74.7613			38.28	32950	28116.7	29483.3	35166.7	32933.3	27766.7
	792.596	55.6908	66.3401	65.3235	74.0365	97.2366	74.912			38.3	31816.7	27733.3	30550	32783.3	32550	27250
	790.668	55.8	66.5351	65.4776	74.1979	97.2886	75.0102			38.32	30533.3	27950	31116.7	33266.7	32433.3	27666.7
	788.739	55.8105	66.6208	65.5325	74.2494	97.2464	75.0898			38.34	31450	27183.3	31133.3	34100	31800	27583.3
	786.811	55.7467	66.6372	65.4802	74.2182	97.1415	75.1004			38.36	30983.3	26983.3	32233.3	33383.3	32850	27266.7
	784.882	55.6419	66.5887	65.3724	74.1351	97.0108	75.0095			38.38	31016.7	26166.7	32133.3	33216.7	31916.7	28483.3
	782.954	55.4952	66.4556	65.2587	74.0126	96.8592	74.8998			38.4	32033.3	26983.3	31316.7	32566.7	33633.3	26400
	781.025	55.2725	66.2653	65.1269	73.8818	96.7001	74.8351			38.42	31816.7	27583.3	29383.3	32816.7	32683.3	27683.3
	779.097	54.9911	66.0844	64.9954	73.7855	96.5809	74.7426			38.44	32766.7	26983.3	30516.7	34116.7	33050	27650
	777.168	54.7505	65.957	64.9272	73.7217	96.5065	74.5825			38.46	31383.3	25600	30866.7	35000	32500	27833.3
	775.24	54.6356	65.8803	64.9219	73.6611	96.4414	74.4706			38.48	31533.3	26450	30766.7	33383.3	32750	28900
	773.312	54.6165	65.8335	64.9186	73.6194	96.3792	74.4834			38.5	31916.7	26200	30750	34733.3	33083.3	27966.7
	771.383	54.5889	65.7816	64.8699	73.6191	96.308	74.5337			38.52	31416.7	26383.3	31216.7	33183.3	32950	28750
	769.455	54.4876	65.681	64.7555	73.6165	96.2082	74.5477			38.54	31650	26166.7	30600	32266.7	31483.3	26466.7
	767.526	54.3215	65.5591	64.5915	73.5613	96.1016	74.56			38.56	31566.7	27300	31933.3	33783.3	33600	27916.7
	765.598	54.1398	65.4918	64.4267	73.4592	96.0053	74.5742			38.58	30933.3	27633.3	30583.3	33550	33300	27250
	763.669	53.9933	65.4526	64.2928	73.3381	95.9107	74.5323			38.6	31133.3	27516.7	31050	32800	33200	27350
	761.741	53.9004	65.3722	64.2011	73.2436	95.8486	74.4574			38.62	32566.7	27016.7	31100	33400	33616.7	28600
	759.812	53.8605	65.3193	64.1832	73.2396	95.8602	74.4499			38.64	32450	26783.3	30533.3	33550	33966.7	26633.3
	757.884	53.8755	65.3831	64.2579	73.331	95.9176	74.5255			38.66	32450	27116.7	29500	34200	32966.7	26416.7
	755.955	53.9359	65.5052	64.3798	73.4472	95.9636	74.5989			38.68	31816.7	27916.7	32050	33016.7	33083.3	28483.3
	754.027	54.0213	65.6077	64.4805	73.534	95.9943	74.6307			38.7	32216.7	26366.7	30566.7	35416.7	33450	28700
	752.099	54.1047	65.6824	64.528	73.5807	96.017	74.6534			38.72	30550	27616.7	31666.7	33483.3	31900	27650
	750.17	54.1402	65.7034	64.5203	73.582	95.9863	74.6635			38.74	31566.7	27200	32616.7	34400	32583.3	28400
	748.242	54.1007	65.6504	64.4769	73.5507	95.8792	74.6318			38.76	31600	26883.3	30866.7	34100	32566.7	27983.3
	746.313	54.0072	65.571	64.433	73.5215	95.7572	74.5895			38.78	32533.3	27666.7	31150	34266.7	32733.3	29233.3
	744.385	53.8876	65.5164	64.4036	73.4978	95.6821	74.5847			38.8	31250	25683.3	31333.3	34883.3	33250	27866.7
	742.456	53.7499	65.4818	64.3761	73.4525	95.6421	74.6078			38.82	32033.3	26850	32233.3	33466.7	32900	28850
	740.528	53.602	65.4425	64.3282	73.387	95.5889	74.6186			38.84	31733.3	28000	31316.7	35016.7	32033.3	28533.3
	738.599	53.457	65.3871	64.2365	73.3175	95.5143	74.5978			38.86	32283.3	26733.3	31433.3	34066.7	32900	28216.7
	736.671	53.3203	65.3044	64.1073	73.2365	95.4564	74.5543			38.88	31650	27166.7	30433.3	34700	33050	29116.7
	734.742	53.18	65.2038	63.9759	73.1478	95.4207	74.4906			38.9	32516.7	26716.7	32033.3	34766.7	33350	27833.3
	732.814	53.0035	65.1132	63.8434	73.0759	95.3611	74.3888			38.92	32650	27950	30283.3	34966.7	32950	28216.7
	730.885	52.7764	65.003	63.6784	73.0137	95.2621	74.253			38.94	32000	28350	29550	35666.7	32316.7	28266.7
	728.957	52.5345	64.8326	63.4787	72.92	95.1607	74.1077			38.96	32483.3	27816.7	32966.7	35633.3	32900	28366.7
	727.029	52.3036	64.6479	63.2697	72.7737	95.0724	73.9613			38.98	32916.7	28166.7	30866.7	34700	32333.3	27416.7
	725.1	52.0666	64.4929	63.0676	72.6038	94.9748	73.834			39	32316.7	28233.3	32016.7	34550	32083.3	28333.3
	723.172	51.8262	64.3288	62.8785	72.4635	94.8627	73.7674			39.02	32583.3	27000	31166.7	35566.7	31583.3	28033.3
	721.243	51.6139	64.1321	62.6958	72.3703	94.7577	73.7562			39.04	31750	26366.7	31583.3	35683.3	31716.7	27100
	719.315	51.4382	63.9578	62.5166	72.2858	94.677	73.7417			39.06	32216.7	26033.3	31533.3	34250	32200	28200
	717.386	51.2782	63.8385	62.3658	72.1774	94.5945	73.6902			39.08	32750	27000	31566.7	34716.7	32650	27683.3
	715.458	51.101	63.7363	62.2525	72.0649	94.46	73.602			39.1	33283.3	27116.7	30216.7	34583.3	32366.7	29150
	713.529	50.8827	63.6381	62.1425	71.9554	94.3013	73.4793			39.12	31833.3	26783.3	30283.3	34816.7	32083.3	28700
	711.601	50.6474	63.5546	62.01	71.8125	94.2078	73.357			39.14	32383.3	27283.3	31133.3	34616.7	32083.3	26983.3
	709.672	50.441	63.4439	61.8619	71.6347	94.1675	73.2887			39.16	31450	27416.7	32083.3	35200	32816.7	28800
	707.744	50.2528	63.282	61.7099	71.4717	94.0912	73.2571			39.18	33633.3	27300	30916.7	34050	32700	27983.3
	705.816	50.0407	63.1222	61.5519	71.343	93.9831	73.1849			39.2	33933.3	27416.7	31000	34233.3	33300	27816.7
	703.887	49.8202	62.9768	61.3743	71.2249	93.8879	73.0549			39.22	32316.7	28016.7	31566.7	34066.7	33533.3	27416.7
	701.959	49.6442	62.7821	61.1826	71.1036	93.777	72.9202			39.24	32700	27333.3	32150	34583.3	32183.3	28383.3
	700.03	49.5113	62.5347	61.0084	70.9601	93.6433	72.794			39.26	32883.3	27750	31100	34233.3	31983.3	28366.7
	698.102	49.3698	62.3069	60.8568	70.7719	93.5316	72.6568			39.28	32333.3	26916.7	31033.3	33400	32583.3	28316.7
	696.173	49.2027	62.1313	60.7001	70.5884	93.435	72.5448			39.3	32600	27083.3	30383.3	33233.3	31733.3	28333.3
	694.245	49.0406	61.9806	60.5348	70.4659	93.3162	72.4861			39.32	33016.7	27816.7	30400	33433.3	33716.7	28150
	692.316	48.8781	61.83	60.3674	70.3562	93.1775	72.4082			39.34	32233.3	26550	30366.7	34100	32183.3	27716.7
	690.388	48.6708	61.672	60.1844	70.2122	93.0251	72.2456			39.36	32216.7	26016.7	29733.3	33900	31983.3	27000
	688.459	48.4264	61.5032	60.0008	70.0634	92.8534	72.0564			39.38	32633.3	26716.7	31366.7	33966.7	31383.3	27383.3
	686.531	48.2049	61.3275	59.8435	69.9077	92.6892	71.9348			39.4	33133.3	27516.7	30016.7	33733.3	32700	27416.7
	684.602	48.0301	61.1538	59.6715	69.7065	92.5813	71.875			39.42	31216.7	26983.3	29616.7	32666.7	30183.3	27183.3
	682.674	47.8741	60.972	59.4366	69.4808	92.5337	71.8064			39.44	32250	26600	29850	33883.3	30733.3	27233.3
	680.746	47.695	60.7653	59.1789	69.2857	92.492	71.7204			39.46	32483.3	27150	31150	32116.7	31433.3	27666.7
	678.817	47.4688	60.5462	58.9531	69.1356	92.387	71.6626			39.48	31350	27350	30000	33250	30716.7	28116.7
	676.889	47.2197	60.3341	58.7567	69.0063	92.1962	71.6175			39.5	30800	27833.3	30533.3	33833.3	31183.3	28366.7
	674.96	46.9912	60.1282	58.5855	68.8547	91.9875	71.5192			39.52	31016.7	26433.3	31466.7	32300	30333.3	27600
	673.032	46.7844	59.9361	58.436	68.6548	91.83	71.3559			39.54	31316.7	26733.3	29166.7	32983.3	32033.3	25516.7
	671.103	46.561	59.7692	58.2572	68.4231	91.6961	71.1573			39.56	31700	27733.3	28316.7	32433.3	30750	26466.7
	669.175	46.311	59.6112	58.0069	68.1741	91.5759	70.9623			39.58	31866.7	26300	29016.7	33083.3	31316.7	28766.7
	667.246	46.1365	59.436	57.7646	67.9458	91.5568	70.8774			39.6	31300	26833.3	29900	31683.3	30633.3	26566.7
	665.318	46.0704	59.2709	57.6081	67.7972	91.5784	70.908			39.62	29950	26616.7	28500	32500	31550	27466.7
	663.389	45.9958	59.1709	57.4761	67.7108	91.5269	70.9464			39.64	31633.3	26283.3	28666.7	32400	30533.3	27133.3
	661.461	45.8486	59.1345	57.3187	67.6457	91.4101	70.9384			39.66	29366.7	26633.3	28150	32183.3	30733.3	26900
	659.533	45.6284	59.0219	57.1179	67.5342	91.2721	70.7875			39.68	30883.3	26483.3	28183.3	31683.3	30166.7	27483.3
	657.604	45.3989	58.7139	56.9149	67.3356	91.1406	70.4335			39.7	31266.7	26533.3	28783.3	32250	29466.7	25650
	655.676	45.2112	58.3321	56.7619	67.1135	91.0239	70.0456			39.72	30200	25400	29066.7	30900	30600	26916.7
	653.747	45.0418	58.0498	56.6248	66.9484	90.931	69.8492			39.74	29750	26333.3	29133.3	30850	31016.7	27016.7
	651.819	44.8778	57.8879	56.471	66.8309	90.847	69.8291			39.76	29883.3	24716.7	28300	29816.7	31400	26233.3
	649.89	44.7402	57.7816	56.3442	66.7001	90.736	69.8323			39.78	31333.3	24966.7	27316.7	29550	30966.7	26016.7
	647.962	44.6142	57.6674	56.2483	66.533	90.6144	69.8036			39.8	29566.7	25350	29083.3	31116.7	29950	25183.3
	646.033	44.4883	57.5435	56.1431	66.3589	90.5343	69.7928			39.82	30483.3	25050	29800	31083.3	29750	26050
	644.105	44.3922	57.4836	56.0517	66.2197	90.5001	69.842			39.84	31216.7	25733.3	27516.7	31683.3	30633.3	25983.3
	642.176	44.3445	57.5291	56.0094	66.1411	90.4683	69.9207			39.86	29866.7	25200	27083.3	30066.7	30133.3	25250
	640.248	44.3375	57.6129	56.0082	66.1259	90.3992	69.9539			39.88	30466.7	25033.3	27450	30483.3	29566.7	25433.3
	638.32	44.358	57.6344	56.0377	66.172	90.3361	69.9242			39.9	27866.7	24816.7	27466.7	29883.3	30033.3	25400
	636.391	44.3849	57.5683	56.0563	66.2533	90.3725	69.9079			39.92	30133.3	26183.3	27233.3	30100	28866.7	26300
	634.463	44.3799	57.474	55.9999	66.2825	90.4477	69.9395			39.94	29416.7	25216.7	27016.7	29900	29983.3	25683.3
	632.534	44.3012	57.409	55.8832	66.1915	90.3539	69.9286			39.96	29950	24450	26916.7	28900	29766.7	25233.3
	630.606	44.1356	57.3453	55.7352	66.0107	90.0202	69.7948			39.98	29966.7	24883.3	27783.3	29100	29066.7	26266.7
	628.677	43.9031	57.213	55.495	65.7911	89.5523	69.5544			40	29983.3	22550	27533.3	28666.7	29816.7	25083.3
	626.749	43.6277	56.9888	55.1334	65.5408	89.0436	69.2509			40.02	29916.7	25366.7	27816.7	28383.3	29433.3	25833.3
	624.82	43.3197	56.6859	54.7525	65.2631	88.5433	68.9321			40.04	27716.7	24566.7	27800	29900	29983.3	25650
	622.892	42.9955	56.3344	54.4605	64.9748	88.1102	68.6551			40.06	29166.7	24516.7	29400	29816.7	29366.7	26083.3
	620.963	42.7039	56.007	54.2698	64.7049	87.8182	68.4497			40.08	28833.3	24900	27133.3	28483.3	27600	24600
	619.035	42.4949	55.7697	54.1572	64.5076	87.7499	68.3135			40.1	29900	25466.7	28350	29483.3	29700	24966.7
	617.106	42.3567	55.6211	54.0895	64.4115	87.9221	68.2522			40.12	28150	25300	25800	30433.3	29150	25066.7
	615.178	42.2421	55.5445	54.0117	64.3637	88.228	68.294			40.14	29166.7	25250	26783.3	29083.3	28483.3	25033.3
	613.25	42.1556	55.5527	53.9202	64.3082	88.5367	68.4213			40.16	29616.7	23900	27766.7	27900	28483.3	24850
	611.321	42.1376	55.6113	53.8629	64.2621	88.7665	68.5366			40.18	29466.7	23333.3	27250	29083.3	29266.7	25600
	609.393	42.1793	55.6089	53.8466	64.2621	88.8952	68.5708			40.2	28566.7	23733.3	27866.7	29216.7	28633.3	25050
	607.464	42.2128	55.4939	53.86	64.3022	88.9753	68.5697			40.22	29483.3	23416.7	27783.3	29550	29250	25966.7
	605.536	42.2054	55.3892	53.9125	64.3467	89.0457	68.5993			40.24	29083.3	25133.3	26883.3	29133.3	28166.7	24733.3
	603.607	42.2174	55.448	53.9978	64.3719	89.1057	68.6385			40.26	28266.7	24516.7	27850	28816.7	28916.7	25550
	601.679	42.3069	55.6435	54.1272	64.3807	89.1842	68.6638			40.28	28850	24416.7	26516.7	29066.7	28183.3	25100
	599.75	42.4389	55.8428	54.3259	64.4143	89.2796	68.7243			40.3	28316.7	24183.3	26933.3	28883.3	28033.3	24600
	597.822	42.5471	55.9948	54.5305	64.5252	89.3011	68.8328			40.32	28866.7	24916.7	27566.7	28600	28033.3	25583.3
	595.893	42.6314	56.1145	54.6443	64.6967	89.2162	68.9289			40.34	28833.3	24100	27750	29850	26933.3	24750
	593.965	42.7365	56.1936	54.668	64.8724	89.1495	68.9945			40.36	28666.7	24016.7	27583.3	27783.3	27916.7	24683.3
	592.037	42.8697	56.2309	54.6763	65.0353	89.2117	69.0611			40.38	28533.3	23883.3	27850	28166.7	28716.7	23700
	590.108	42.9968	56.2609	54.7244	65.1649	89.3228	69.1182			40.4	29200	23816.7	28033.3	27950	27666.7	26016.7
	588.18	43.1071	56.3152	54.8047	65.241	89.3601	69.1479			40.42	28116.7	24200	25750	28100	28150	25016.7
	586.251	43.1947	56.4316	54.8958	65.2918	89.3536	69.1946			40.44	27950	23616.7	27700	28666.7	29466.7	25316.7
	584.323	43.2361	56.6312	55.0041	65.325	89.4021	69.2961			40.46	29566.7	24666.7	27583.3	28016.7	27383.3	24400
	582.394	43.259	56.8124	55.111	65.3134	89.5115	69.4205			40.48	27550	24183.3	28050	27966.7	28666.7	24983.3
	580.466	43.32	56.8396	55.1504	65.2712	89.5704	69.5316			40.5	28550	24816.7	26200	27883.3	28650	24183.3
	578.537	43.4126	56.7685	55.1045	65.2415	89.5167	69.6258			40.52	27916.7	23833.3	26833.3	28650	28016.7	24766.7
	576.609	43.5006	56.7413	55.0514	65.2377	89.4284	69.679			40.54	28183.3	23683.3	28216.7	28966.7	28216.7	24983.3
	574.68	43.5493	56.7373	55.0638	65.2129	89.4095	69.6638			40.56	28100	24950	26866.7	28000	27850	25366.7
	572.752	43.5202	56.6613	55.1214	65.1192	89.4914	69.6203			40.58	27750	23866.7	27683.3	27900	28116.7	23966.7
	570.823	43.4167	56.5335	55.1562	65.0125	89.5974	69.6043			40.6	27366.7	24533.3	27166.7	28766.7	26800	24300
	568.895	43.2515	56.4286	55.1134	64.9658	89.56	69.5836			40.62	27516.7	23250	26450	29150	30866.7	23583.3
	566.967	43.0371	56.3534	54.9738	64.9259	89.2994	69.4798			40.64	27700	23516.7	27233.3	28733.3	27816.7	24250
	565.038	42.8449	56.2673	54.775	64.8008	88.9515	69.316			40.66	28350	23433.3	26550	26816.7	28716.7	24300
	563.11	42.7007	56.1491	54.5796	64.6064	88.7257	69.1761			40.68	28366.7	24450	26550	27366.7	28816.7	23966.7
	561.181	42.5448	55.992	54.4265	64.4294	88.7322	69.058			40.7	28350	24316.7	26566.7	28133.3	29333.3	25033.3
	559.253	42.3954	55.809	54.3325	64.3315	88.8858	68.9274			40.72	28183.3	23116.7	25616.7	27516.7	29000	24350
	557.324	42.3375	55.6658	54.3053	64.3165	88.9707	68.8477			40.74	28116.7	24233.3	26883.3	27900	27483.3	26050
	555.396	42.3668	55.64	54.3339	64.3454	88.9081	68.8829			40.76	28183.3	24266.7	26466.7	28150	27033.3	25216.7
	553.467	42.4197	55.7183	54.3818	64.3663	88.8477	68.9535			40.78	27483.3	23916.7	27516.7	29450	29200	24950
	551.539	42.474	55.7929	54.4131	64.3525	88.926	68.9756			40.8	27733.3	24583.3	27850	28016.7	27466.7	24000
	549.61	42.5115	55.7815	54.4252	64.2944	89.0909	69.0172			40.82	29083.3	25300	27183.3	27650	28850	23733.3
	547.682	42.4879	55.7203	54.4571	64.2008	89.1836	69.1285			40.84	29583.3	22333.3	26766.7	27350	27516.7	24366.7
	545.754	42.422	55.6949	54.5252	64.1211	89.0964	69.1866			40.86	27050	23866.7	27033.3	28533.3	27300	24400
	543.825	42.3784	55.6761	54.5618	64.0946	88.9028	69.0936			40.88	28216.7	23050	24983.3	27300	27866.7	25033.3
	541.897	42.3676	55.5657	54.5236	64.1024	88.7629	68.9121			40.9	25550	24200	25700	28366.7	28166.7	25716.7
	539.968	42.3865	55.3946	54.462	64.0997	88.6769	68.735			40.92	27333.3	23950	26333.3	27666.7	26616.7	23583.3
	538.04	42.4336	55.2747	54.4047	64.0681	88.599	68.6414			40.94	28200	23716.7	26066.7	27850	27116.7	24600
	536.111	42.4559	55.2207	54.3501	64.0341	88.6663	68.676			40.96	28383.3	24216.7	26650	27850	28316.7	23833.3
	534.183	42.4302	55.1816	54.3512	64.0119	88.9566	68.7484			40.98	27533.3	23733.3	27116.7	28383.3	29550	24216.7
	532.254	42.4309	55.1693	54.4239	64.0065	89.2787	68.7637			41	28450	23400	26816.7	27700	28033.3	24000
	530.326	42.5367	55.254	54.5121	64.0891	89.448	68.8107			41.02	27616.7	23583.3	26633.3	27933.3	27833.3	24950
	528.397	42.7545	55.4455	54.6049	64.2929	89.4883	69.0008			41.04	28150	24100	26150	28316.7	28333.3	25016.7
	526.469	42.9931	55.6282	54.7089	64.4942	89.5018	69.2768			41.06	28233.3	23366.7	26766.7	28550	28166.7	22566.7
	524.54	43.1062	55.6986	54.7625	64.593	89.4758	69.5088			41.08	27616.7	23866.7	27083.3	28683.3	27516.7	24083.3
	522.612	43.0933	55.7016	54.7188	64.6655	89.3463	69.6497			41.1	28300	24000	27150	28416.7	27066.7	25316.7
	520.684	43.0577	55.6791	54.6035	64.7635	89.1926	69.6895			41.12	27833.3	23733.3	25966.7	28600	27716.7	23150
	518.755	43.028	55.5943	54.4709	64.809	89.0897	69.608			41.14	27300	23083.3	25883.3	28100	27783.3	22666.7
	516.827	43.0379	55.4376	54.4009	64.7067	88.9527	69.4733			41.16	29000	22800	26283.3	28116.7	28633.3	24050
	514.898	43.1239	55.2552	54.4158	64.4872	88.7965	69.3921			41.18	27650	23450	26116.7	28666.7	28083.3	24083.3
	512.97	43.1915	55.0928	54.4363	64.2662	88.7996	69.3238			41.2	26983.3	23300	27216.7	28533.3	28283.3	24550
	511.041	43.1576	54.9589	54.4534	64.1021	89.0012	69.1611			41.22	27783.3	22900	26683.3	28116.7	28300	25150
	509.113	43.0858	54.8322	54.5672	63.9925	89.2597	68.9145			41.24	27000	22966.7	26666.7	28050	27600	24666.7
	507.184	43.0816	54.7928	54.795	63.9413	89.3804	68.7388			41.26	27150	22683.3	26866.7	29033.3	28383.3	24333.3
	505.256	43.1611	54.993	54.9898	63.9408	89.2878	68.7186			41.28	27000	24133.3	26950	28450	28066.7	24366.7
	503.327	43.2856	55.3554	55.016	63.9633	89.1298	68.7657			41.3	28400	22933.3	26800	28233.3	27400	23983.3
	501.399	43.4147	55.5721	54.8764	64.0166	89.0583	68.8612			41.32	28200	22716.7	26516.7	28333.3	28566.7	25283.3
	499.471	43.4915	55.5298	54.6932	64.1086	89.0483	69.0358			41.34	28516.7	23300	27650	27550	27800	25450
	497.542	43.4918	55.433	54.5592	64.2079	89.0729	69.1432			41.36	28583.3	23016.7	26383.3	28516.7	28583.3	25500
	495.614	43.4737	55.4573	54.4825	64.2518	89.1738	69.0975			41.38	28550	22116.7	26300	27850	28383.3	24916.7
	493.685	43.5696	55.5367	54.469	64.1611	89.3196	69.0714			41.4	28550	24566.7	26200	28566.7	28516.7	23333.3
	491.757	43.8176	55.4661	54.4819	63.9668	89.3495	69.1878			41.42	25433.3	22150	27083.3	28516.7	28233.3	24683.3
	489.828	43.9748	55.2375	54.411	63.8391	89.1519	69.2667			41.44	26883.3	22183.3	26366.7	27983.3	27733.3	23900
	487.9	43.8353	55.0691	54.249	63.8402	88.86	69.1434			41.46	26616.7	24250	26350	27633.3	28233.3	25233.3
	485.971	43.5718	55.0755	54.1378	63.8484	88.6828	68.9265			41.48	27683.3	23233.3	26166.7	29183.3	27416.7	25116.7
	484.043	43.4881	55.1567	54.1487	63.7328	88.7177	68.7838			41.5	28350	24133.3	26733.3	30083.3	28666.7	23666.7
	482.114	43.6054	55.1576	54.1864	63.5437	88.9171	68.7301			41.52	28266.7	22716.7	28050	28300	28916.7	24966.7
	480.186	43.7177	55.076	54.2238	63.4721	89.0828	68.7938			41.54	28033.3	23200	27883.3	28900	29933.3	24466.7
	478.258	43.7831	55.0335	54.3653	63.5787	89.0786	69.055			41.56	27883.3	23650	26966.7	27916.7	27983.3	25566.7
	476.329	43.9649	55.0774	54.5648	63.7355	89.0231	69.3731			41.58	28100	23383.3	27433.3	28833.3	27833.3	24900
	474.401	44.3503	55.1432	54.6102	63.8493	89.0763	69.4951			41.6	27950	24350	26433.3	29383.3	28566.7	23800
	472.472	44.7085	55.2266	54.5033	63.9576	89.1913	69.3981			41.62	29233.3	24333.3	27883.3	30500	29066.7	25083.3
	470.544	44.7757	55.4618	54.5305	64.0269	89.2371	69.2695			41.64	27433.3	24550	27100	29583.3	29316.7	24416.7
	468.615	44.7618	55.855	54.7345	63.9412	89.2568	69.2191			41.66	28583.3	24250	27200	29950	28383.3	24433.3
	466.687	44.8999	56.1924	54.9264	63.7934	89.4283	69.2275			41.68	27950	25600	26750	28450	29283.3	25233.3
	464.758	45.0632	56.3424	55.0233	63.8247	89.7673	69.2717			41.7	28500	23516.7	27366.7	30366.7	29283.3	24716.7
	462.83	45.0963	56.4042	55.0615	64.0903	90.0316	69.373			41.72	28116.7	24033.3	28183.3	29816.7	29466.7	25400
	460.901	44.9969	56.4245	55.1679	64.4142	90.0245	69.5295			41.74	27966.7	25250	27966.7	29033.3	28916.7	25550
	458.973	44.8969	56.356	55.4213	64.6348	89.7668	69.7103			41.76	28766.7	23933.3	26233.3	29083.3	28966.7	23916.7
	457.044	45.11	56.3516	55.6879	64.7018	89.4703	69.9324			41.78	27900	23866.7	26050	30483.3	29183.3	25083.3
	455.116	45.6947	56.5136	55.9007	64.7006	89.5115	70.1953			41.8	27116.7	25033.3	27450	29883.3	29416.7	24850
	453.188	46.2664	56.7363	56.1722	64.8746	89.9476	70.4966			41.82	28366.7	23950	26800	30316.7	28816.7	25400
	451.259	46.5699	57.0627	56.4014	65.3021	90.3798	70.8552			41.84	27333.3	24266.7	27850	29400	29950	24333.3
	449.331	46.6457	57.5426	56.4259	65.7353	90.4652	71.1525			41.86	27950	24583.3	28316.7	29533.3	29350	24733.3
	447.402	46.6651	58.0415	56.3412	65.9553	90.283	71.2465			41.88	27816.7	24583.3	27433.3	28816.7	29683.3	24483.3
	445.474	46.7688	58.3295	56.2935	65.9234	90.1262	71.1898			41.9	27950	24283.3	28066.7	30650	29283.3	25533.3
	443.545	46.9801	58.2557	56.3198	65.6904	90.236	71.1199			41.92	26950	24366.7	28250	29183.3	29050	25383.3
	441.617	47.215	58.0002	56.4814	65.4929	90.5803	71.1266			41.94	28450	24966.7	25816.7	28700	28050	24850
	439.688	47.4404	57.9047	56.7551	65.4902	90.8088	71.2319			41.96	28433.3	24683.3	27816.7	30150	28166.7	25483.3
	437.76	47.737	58.0126	56.9846	65.5405	90.7564	71.4031			41.98	28083.3	24183.3	27966.7	31033.3	28266.7	25150
	435.831	48.0631	58.1706	57.0941	65.6199	90.6505	71.6321			42	28766.7	25216.7	27950	29283.3	29383.3	25966.7
	433.903	48.2127	58.3633	57.1207	65.8761	90.6706	71.824			42.02	27933.3	24283.3	28900	29700	29433.3	25433.3
	431.975	48.1693	58.6297	57.1521	66.2001	90.7202	71.7661			42.04	28766.7	24900	28750	30400	30266.7	25016.7
	430.046	48.1356	58.8273	57.226	66.3937	90.7174	71.5312			42.06	28050	24550	26300	29866.7	28933.3	24450
	428.118	48.1723	58.8772	57.2121	66.5045	90.6788	71.404			42.08	27283.3	24850	27883.3	28300	28350	25633.3
	426.189	48.1762	58.9246	57.0783	66.4985	90.7215	71.3226			42.1	29050	25016.7	27066.7	30250	29383.3	25266.7
	424.261	48.1787	58.99	57.1904	66.2025	91.0032	71.0654			42.12	28016.7	23750	26666.7	30833.3	30183.3	24200
	422.332	48.3558	58.9059	57.8532	65.8228	91.3351	70.8749			42.14	27900	23816.7	28200	29883.3	29966.7	26083.3
	420.404	48.7071	58.6495	58.6515	65.9678	91.1827	71.3933			42.16	28550	24350	27766.7	29883.3	29733.3	25900
	418.475	49.0295	58.4102	58.705	66.878	90.5047	72.7231			42.18	28750	24366.7	26666.7	30283.3	28133.3	25033.3
	416.547	49.1646	58.3839	58.2576	67.5448	90.2912	73.4568			42.2	28933.3	23950	27650	29483.3	29500	25050
	414.618	49.0881	58.6159	58.1004	67.5212	90.7244	73.1635			42.22	29283.3	24216.7	28300	29316.7	29966.7	24800
	412.69	48.7869	59.1057	58.1864	67.2741	91.3435	72.5659			42.24	28833.3	24933.3	26666.7	29950	29500	25416.7
	410.762	48.4639	59.6721	58.373	67.0815	91.7389	72.2332			42.26	27733.3	24400	26933.3	31450	29833.3	25966.7
	408.833	48.4797	60.0118	58.6622	66.8726	91.6234	72.2653			42.28	27933.3	23933.3	27083.3	30783.3	30083.3	25333.3
	406.905	48.8917	59.9926	58.9417	66.5522	91.1243	72.3812			42.3	27333.3	24683.3	26483.3	29400	28466.7	26250
	404.976	49.382	59.7431	58.8676	66.3192	90.745	72.4914			42.32	28500	24633.3	26883.3	28250	28500	25016.7
	403.048	49.645	59.6184	58.3035	66.3161	90.8345	72.7686			42.34	29316.7	24183.3	27050	30216.7	28250	25116.7
	401.119	49.66	59.996	57.5706	66.3696	91.2687	73.3708			42.36	28100	24066.7	27066.7	30300	29983.3	24616.7
	399.191	49.5997	60.8628	57.3714	66.3343	91.7856	74.1943			42.38	27383.3	23700	27383.3	30750	29366.7	25033.3
										42.4	28400	23483.3	28466.7	29433.3	29316.7	24833.3
										42.42	27450	23966.7	26700	29833.3	28083.3	24316.7
										42.44	29766.7	23583.3	26800	30200	28766.7	25550
										42.46	28150	23416.7	26333.3	29633.3	27916.7	24033.3
										42.48	27533.3	23716.7	26733.3	30300	28383.3	24316.7
										42.5	27466.7	24100	26166.7	29416.7	28966.7	24800
										42.52	29133.3	23650	26966.7	30300	28750	23783.3
										42.54	27800	24333.3	27300	29900	28466.7	25266.7
										42.56	27850	24783.3	27450	30550	27300	24566.7
										42.58	28783.3	24233.3	26866.7	29550	27583.3	23650
										42.6	28633.3	23900	26533.3	29483.3	28750	24966.7
										42.62	27200	23533.3	26650	30366.7	27783.3	23600
										42.64	26933.3	23350	25683.3	28783.3	29200	24750
										42.66	26983.3	22650	25900	29783.3	29033.3	24666.7
										42.68	27483.3	23600	26000	29933.3	27766.7	24666.7
										42.7	28400	24383.3	26066.7	28983.3	28483.3	25150
										42.72	28383.3	23866.7	25983.3	29450	27383.3	24633.3
										42.74	27300	23033.3	25550	29200	27100	25250
										42.76	27016.7	23850	26516.7	29333.3	28300	23483.3
										42.78	28433.3	24116.7	25883.3	29000	29033.3	25166.7
										42.8	26633.3	23766.7	26466.7	28733.3	28533.3	25333.3
										42.82	27616.7	23800	26400	28700	28150	25966.7
										42.84	28000	23800	27183.3	29666.7	28183.3	24116.7
										42.86	26916.7	22766.7	28183.3	28783.3	28550	24550
										42.88	28383.3	23983.3	26250	28016.7	27000	25966.7
										42.9	26700	23183.3	25633.3	29166.7	26800	26316.7
										42.92	26400	24166.7	26266.7	29800	28183.3	25666.7
										42.94	25750	22966.7	26250	29716.7	28383.3	25700
										42.96	26600	23216.7	25316.7	29383.3	27083.3	27183.3
										42.98	26633.3	23033.3	24750	29400	27400	27116.7
										43	27366.7	23166.7	25916.7	29866.7	27016.7	26583.3
										43.02	26783.3	23716.7	25783.3	29350	27766.7	26250
										43.04	26750	24933.3	27083.3	29866.7	27600	25900
										43.06	26800	24350	26350	29833.3	25416.7	26683.3
										43.08	27433.3	24350	26083.3	28733.3	27100	25833.3
										43.1	26366.7	23816.7	25183.3	28250	26783.3	26000
										43.12	27066.7	23766.7	25683.3	29416.7	27633.3	24333.3
										43.14	26650	23283.3	26350	28166.7	26900	24516.7
										43.16	25933.3	23483.3	26250	28433.3	27883.3	24700
										43.18	27300	24566.7	25033.3	27916.7	26550	24800
										43.2	26316.7	24533.3	25166.7	29600	27483.3	24233.3
										43.22	27450	22983.3	25533.3	28016.7	27083.3	25250
										43.24	27716.7	23750	25850	28650	26866.7	23550
										43.26	26683.3	24566.7	25766.7	28983.3	27333.3	23916.7
										43.28	25633.3	23350	25916.7	28616.7	26233.3	23866.7
										43.3	26733.3	22583.3	26716.7	29150	26866.7	23566.7
										43.32	26466.7	23550	26550	27916.7	25516.7	23466.7
										43.34	27000	23366.7	25400	28083.3	25916.7	23900
										43.36	25850	23666.7	25200	27100	26750	23100
										43.38	26916.7	23566.7	25200	28616.7	27766.7	23883.3
										43.4	26183.3	22333.3	24833.3	27850	26583.3	23283.3
										43.42	25766.7	21916.7	24950	28216.7	27883.3	23766.7
										43.44	25150	23233.3	25450	27333.3	27816.7	23650
										43.46	26216.7	22300	24450	26816.7	25483.3	23533.3
										43.48	26283.3	22633.3	25116.7	28033.3	25950	24550
										43.5	27083.3	21683.3	25866.7	28000	26133.3	23600
										43.52	26850	23250	25750	27916.7	27150	23300
										43.54	26650	22816.7	24833.3	28133.3	26483.3	24466.7
										43.56	27550	23216.7	27316.7	29183.3	26400	23933.3
										43.58	26933.3	23683.3	24150	29000	26316.7	23866.7
										43.6	26116.7	23100	25566.7	28116.7	25616.7	23266.7
										43.62	27733.3	22533.3	25350	27666.7	26966.7	23700
										43.64	27516.7	23650	24966.7	28750	26900	23900
										43.66	26500	22550	25316.7	27600	26666.7	23850
										43.68	26083.3	22750	25083.3	27966.7	26616.7	24450
										43.7	25683.3	22233.3	25350	28200	26550	24716.7
										43.72	27366.7	22316.7	25050	27916.7	26550	23583.3
										43.74	27066.7	22566.7	25433.3	28400	26150	23616.7
										43.76	26966.7	23066.7	25333.3	28383.3	26233.3	23016.7
										43.78	25783.3	21216.7	24433.3	27016.7	25483.3	23316.7
										43.8	26316.7	23266.7	23983.3	27966.7	26366.7	22816.7
										43.82	25616.7	22116.7	25366.7	27433.3	26533.3	22300
										43.84	25416.7	22400	24350	26850	26216.7	22466.7
										43.86	25916.7	22366.7	25150	27666.7	25200	24016.7
										43.88	25666.7	23183.3	24783.3	27250	25800	23533.3
										43.9	26316.7	22716.7	24516.7	27933.3	26983.3	23816.7
										43.92	25683.3	22083.3	24316.7	26750	26100	23200
										43.94	26166.7	21566.7	24150	27850	25583.3	22950
										43.96	25150	22133.3	24533.3	26933.3	25866.7	23633.3
										43.98	26283.3	21566.7	24000	27250	26233.3	22483.3
										44	25900	22066.7	25233.3	26416.7	26433.3	23300
										44.02	26566.7	21666.7	24750	26433.3	27366.7	23416.7
										44.04	25066.7	21633.3	23433.3	26416.7	26450	22716.7
										44.06	26966.7	22550	23800	26833.3	25866.7	23566.7
										44.08	25166.7	22333.3	24966.7	27300	26750	22833.3
										44.1	26350	22666.7	25450	27300	25033.3	22250
										44.12	25716.7	20800	25116.7	25200	25933.3	22150
										44.14	26333.3	22750	24650	25950	25433.3	23733.3
										44.16	25383.3	22266.7	23933.3	27950	25250	23333.3
										44.18	24900	23100	24400	26516.7	25933.3	22883.3
										44.2	25366.7	22016.7	24116.7	27116.7	25900	22966.7
										44.22	25000	22050	24016.7	28450	25900	23333.3
										44.24	24983.3	21683.3	24600	24866.7	23333.3	22566.7
										44.26	24350	20850	23683.3	26366.7	25400	22733.3
										44.28	24616.7	20966.7	22916.7	26283.3	24616.7	22300
										44.3	25150	21683.3	23383.3	26633.3	24866.7	22816.7
										44.32	25483.3	21616.7	24533.3	25783.3	25366.7	22300
										44.34	26183.3	21350	24133.3	26483.3	24666.7	22283.3
										44.36	24283.3	20700	23583.3	26050	26483.3	23983.3
										44.38	25966.7	20766.7	23733.3	26100	25550	21900
										44.4	25900	21283.3	23233.3	26083.3	24816.7	22800
										44.42	25166.7	22066.7	24033.3	25500	25416.7	22566.7
										44.44	24700	20766.7	23616.7	26266.7	25216.7	22633.3
	3988.05	3986.12	3984.19	3982.27	3980.34	3978.41	3976.48			44.46	25333.3	21066.7	23150	24750	25400	22183.3
	64.2272	64.2156	64.2374	64.2652	64.2668	64.2461	64.2319			44.48	24766.7	21866.7	22700	25250	26066.7	21816.7
	70.3908	70.423	70.4427	70.4322	70.4167	70.4238	70.4465			44.5	25083.3	21450	23083.3	25366.7	24766.7	22683.3
	81.2154	81.2117	81.2162	81.2579	81.3101	81.321	81.2827			44.52	25816.7	22016.7	23333.3	25200	24050	22933.3
	94.5985	94.5899	94.6159	94.6502	94.6588	94.6649	94.7165			44.54	24483.3	22566.7	23316.7	24883.3	24566.7	22783.3
	74.3273	74.3822	74.4151	74.4213	74.4107	74.3896	74.3547			44.56	25550	22666.7	22533.3	25283.3	24150	23116.7
										44.58	25233.3	21400	23866.7	26100	25250	21816.7
										44.6	24516.7	20683.3	23500	24500	24983.3	22083.3
										44.62	23583.3	20316.7	21900	25250	25883.3	21483.3
										44.64	23966.7	21250	22816.7	25716.7	24533.3	22033.3
										44.66	24116.7	21316.7	23966.7	25450	24666.7	22116.7
										44.68	23816.7	20266.7	22666.7	24900	24033.3	22083.3
										44.7	24616.7	21150	24666.7	24483.3	25100	22066.7
										44.72	24933.3	21150	23500	24966.7	24666.7	21333.3
										44.74	24466.7	20650	24000	24266.7	23766.7	21383.3
										44.76	24000	20216.7	24050	25416.7	25033.3	22450
										44.78	23666.7	21066.7	22300	24683.3	24950	21733.3
										44.8	23516.7	21283.3	22950	24883.3	23616.7	21366.7
										44.82	24150	20066.7	22033.3	24316.7	23983.3	21200
										44.84	23000	20050	22733.3	24566.7	25733.3	21300
										44.86	24066.7	20816.7	23900	23600	24100	21050
										44.88	23600	20483.3	23833.3	24633.3	23950	22050
										44.9	23716.7	20583.3	22866.7	24200	23350	21150
										44.92	23450	19916.7	22650	24166.7	23700	20583.3
										44.94	24416.7	20450	22866.7	24250	22216.7	21200
[truncated: 1,253 more rows]
